# Supplementary material for: Drug resistance related genes in lung adenocarcinoma predict patient prognosis and influence the tumor microenvironment
Source: Sci Rep. 2023 Jun 15;13:9682. doi: 10.1038/s41598-023-35743-y (PMC10272185; doi:10.1038/s41598-023-35743-y)
Supplement: Supplementary file 1 — Supplementary Table S1. [file 41598_2023_35743_MOESM1_ESM.xlsx]

## Sheet: Sheet1
Table S1 The survival information of LUAD samples from TCGA database
sample	risk_score	stage	gender	age	OS	OS.time
TCGA-75-6206-01A	1_low	stage I	male	unkown	0	2590
TCGA-75-6212-01A	1_low	stage II	female	unkown	1	1516
TCGA-75-5146-01A	1_low	stage I	male	unkown	0	2368
TCGA-75-7025-01A	1_low	stage I	male	unkown	0	3305
TCGA-75-5147-01A	1_low	stage I	female	unkown	0	1333
TCGA-80-5608-01A	2_high	stage I	female	unkown	0	2832
TCGA-75-5125-01A	2_high	stage II	male	unkown	1	2027
TCGA-75-7027-01A	2_high	stage I	male	unkown	0	3059
TCGA-75-6214-01A	2_high	stage III	female	unkown	1	1115
TCGA-80-5611-01A	2_high	stage I	male	unkown	0	2595
TCGA-44-3917-01B	1_low	stage I	female	33	0	1183
TCGA-44-3917-01A	2_high	stage I	female	33	0	1183
TCGA-35-4123-01A	2_high	stage I	male	38	0	182
TCGA-49-AARO-01A	2_high	stage I	female	39	0	3759
TCGA-53-7624-01A	2_high	stage Iv	female	40	1	1043
TCGA-L9-A5IP-01A	2_high	stage Iv	female	40	1	58
TCGA-55-8512-01A	1_low	stage Iv	male	41	1	607
TCGA-49-AARQ-01A	1_low	stage I	female	41	0	6732
TCGA-73-A9RS-01A	2_high	stage II	male	41	1	340
TCGA-05-4420-01A	2_high	stage I	male	41	0	912
TCGA-86-8076-01A	1_low	stage I	male	42	0	993
TCGA-95-7948-01A	1_low	stage I	female	42	0	476
TCGA-69-7973-01A	1_low	stage I	female	42	0	230
TCGA-50-5051-01A	2_high	stage III	female	42	1	478
TCGA-38-4632-01A	2_high	stage Iv	male	42	1	1357
TCGA-44-2666-01B	1_low	stage I	male	43	1	97
TCGA-44-2666-01A	1_low	stage I	male	43	1	97
TCGA-86-8358-01A	2_high	stage I	male	44	0	653
TCGA-97-A4M6-01A	1_low	stage I	female	45	0	568
TCGA-49-4490-01A	1_low	stage III	female	45	1	385
TCGA-73-4676-01A	2_high	stage II	male	45	1	281
TCGA-78-7535-01A	2_high	stage I	male	45	1	949
TCGA-86-8279-01A	2_high	stage II	male	46	0	949
TCGA-49-6767-01A	2_high	stage II	female	46	0	677
TCGA-44-7670-01A	1_low	stage II	female	47	0	882
TCGA-05-4398-01A	2_high	stage III	female	47	0	1431
TCGA-50-5930-01A	2_high	stage III	male	47	1	282
TCGA-86-A4D0-01A	2_high	stage II	male	48	1	116
TCGA-71-6725-01A	2_high	stage I	female	48	0	256
TCGA-L4-A4E5-01A	2_high	stage I	female	48	0	578
TCGA-55-7816-01A	1_low	stage Iv	female	49	1	468
TCGA-44-7667-01A	1_low	stage II	female	49	0	1097
TCGA-NJ-A7XG-01A	1_low	stage III	male	49	0	617
TCGA-93-A4JQ-01A	2_high	stage I	male	49	0	526
TCGA-50-6593-01A	2_high	stage III	female	49	1	336
TCGA-55-7910-01A	1_low	stage II	female	50	0	1040
TCGA-99-8028-01A	1_low	stage I	female	50	0	1118
TCGA-NJ-A4YF-01A	1_low	stage I	female	50	0	2161
TCGA-86-8674-01A	2_high	stage II	male	50	0	806
TCGA-44-6779-01A	2_high	stage II	female	50	1	500
TCGA-49-4510-01A	1_low	stage II	female	51	1	896
TCGA-44-5644-01A	1_low	stage I	female	51	0	863
TCGA-05-4417-01A	1_low	stage I	female	51	0	455
TCGA-53-7813-01A	2_high	stage III	female	51	0	424
TCGA-49-AARE-01A	2_high	stage I	female	51	1	1229
TCGA-49-AAR4-01A	2_high	stage III	male	51	1	879
TCGA-44-2668-01B	2_high	stage I	male	51	1	761
TCGA-55-8094-01A	2_high	stage Iv	male	51	0	541
TCGA-44-2668-01A	2_high	stage I	male	51	1	761
TCGA-97-A4M1-01A	1_low	stage I	female	52	0	601
TCGA-91-6836-01A	1_low	stage I	female	52	0	417
TCGA-67-6215-01A	1_low	stage I	female	52	0	174
TCGA-86-6562-01A	2_high	stage II	male	52	1	376
TCGA-4B-A93V-01A	2_high	stage I	female	52	1	300
TCGA-86-8359-01A	2_high	stage III	male	52	1	444
TCGA-44-7672-01A	2_high	stage I	female	52	0	719
TCGA-78-7145-01A	2_high	stage Iv	female	52	1	826
TCGA-73-4666-01A	2_high	stage Iv	female	52	0	800
TCGA-NJ-A4YP-01A	2_high	stage I	male	52	0	50
TCGA-44-5643-01A	1_low	stage III	male	53	0	1013
TCGA-55-6981-01A	2_high	stage III	female	53	1	1379
TCGA-55-8507-01A	2_high	stage I	male	53	0	418
TCGA-MP-A4SW-01A	2_high	stage II	male	53	1	1778
TCGA-78-8662-01A	2_high	stage I	female	53	1	3361
TCGA-78-7220-01A	2_high	stage III	female	53	1	807
TCGA-44-8117-01A	1_low	stage I	female	54	0	385
TCGA-55-7576-01A	1_low	stage I	male	54	0	670
TCGA-MP-A4T9-01A	1_low	stage III	female	54	1	1265
TCGA-86-8280-01A	1_low	stage II	female	54	0	701
TCGA-62-A46R-01A	1_low	stage I	female	54	1	1725
TCGA-95-7039-01A	2_high	stage II	female	54	0	1272
TCGA-69-7974-01A	2_high	stage III	female	54	0	184
TCGA-55-8302-01A	2_high	stage I	male	54	0	478
TCGA-55-A493-01A	2_high	stage I	female	54	0	28
TCGA-97-8552-01A	1_low	stage I	female	55	0	626
TCGA-55-8510-01A	1_low	stage I	female	55	0	539
TCGA-50-5941-01A	2_high	stage III	female	55	0	1474
TCGA-44-2665-01A	2_high	stage II	female	55	0	1301
TCGA-55-1596-01A	2_high	stage II	male	55	0	2065
TCGA-97-8175-01A	2_high	stage I	female	55	0	551
TCGA-62-8398-01A	2_high	stage III	male	55	1	444
TCGA-64-5781-01A	2_high	stage I	female	55	0	1559
TCGA-55-8206-01A	1_low	stage I	male	56	0	888
TCGA-69-7765-01A	1_low	not reported	male	56	0	165
TCGA-44-6774-01A	1_low	stage III	female	56	0	658
TCGA-L9-A743-01A	1_low	stage II	male	56	0	664
TCGA-NJ-A55O-01A	1_low	stage II	female	56	0	13
TCGA-55-6980-01A	1_low	stage I	male	56	0	2109
TCGA-86-A4JF-01A	2_high	stage II	male	56	1	737
TCGA-MP-A4TE-01A	2_high	stage II	male	56	1	896
TCGA-MP-A4TK-01A	2_high	stage II	female	56	1	582
TCGA-49-AARN-01A	2_high	stage I	female	56	1	1135
TCGA-55-8089-01A	2_high	stage I	male	56	1	702
TCGA-78-7542-01A	2_high	stage I	male	56	1	321
TCGA-38-4626-01A	1_low	not reported	female	57	0	3674
TCGA-35-3615-01A	1_low	stage I	male	57	0	14
TCGA-67-6216-01A	1_low	stage I	female	57	0	141
TCGA-50-5045-01A	2_high	not reported	female	57	1	2174
TCGA-49-AAR0-01A	2_high	stage I	male	57	0	4765
TCGA-05-4402-01A	2_high	stage Iv	female	57	1	244
TCGA-MN-A4N4-01A	2_high	stage I	male	57	0	1175
TCGA-86-8585-01A	2_high	stage I	male	57	0	353
TCGA-05-5428-01A	2_high	stage II	male	57	0	670
TCGA-05-4415-01A	2_high	stage III	male	57	1	91
TCGA-78-8648-01A	1_low	stage II	female	58	1	1209
TCGA-73-7498-01A	1_low	stage I	female	58	0	1189
TCGA-86-8073-01A	1_low	stage I	male	58	0	740
TCGA-97-7553-01A	1_low	stage I	female	58	0	1870
TCGA-55-5899-01A	2_high	not reported	male	58	0	930
TCGA-55-6985-01A	2_high	stage I	female	58	0	1233
TCGA-55-8616-01A	2_high	stage I	female	58	0	48
TCGA-44-8120-01A	2_high	stage I	male	58	0	260
TCGA-50-5936-01A	2_high	stage III	male	58	1	257
TCGA-55-8301-01A	2_high	stage I	male	58	0	534
TCGA-64-1676-01A	2_high	stage I	male	58	0	1728
TCGA-64-1679-01A	2_high	stage III	female	58	0	2488
TCGA-05-4390-01A	2_high	stage I	female	58	0	1126
TCGA-MP-A4TF-01A	2_high	stage II	female	58	1	336
TCGA-86-A4P8-01A	1_low	stage III	female	59	0	805
TCGA-44-6778-01A	1_low	stage I	male	59	0	1864
TCGA-44-2656-01B	1_low	stage I	male	59	0	1429
TCGA-78-7158-01A	1_low	stage III	female	59	1	179
TCGA-91-6840-01A	1_low	stage I	female	59	0	372
TCGA-55-6971-01A	1_low	stage I	female	59	0	1400
TCGA-44-7669-01A	1_low	stage II	male	59	1	574
TCGA-97-8177-01A	1_low	stage I	female	59	0	499
TCGA-05-4430-01A	1_low	stage I	female	59	0	761
TCGA-91-6848-01A	1_low	stage III	male	59	0	224
TCGA-55-8087-01A	1_low	stage I	female	59	0	462
TCGA-78-8640-01A	1_low	stage II	male	59	0	7062
TCGA-69-7978-01A	1_low	stage II	male	59	0	134
TCGA-44-2656-01A	1_low	stage I	male	59	0	1429
TCGA-91-A4BC-01A	1_low	stage II	male	59	0	44
TCGA-73-4675-01A	2_high	stage III	male	59	1	922
TCGA-50-5068-01A	2_high	stage II	female	59	1	1499
TCGA-69-8253-01A	2_high	stage II	female	59	0	426
TCGA-55-6979-01A	2_high	stage II	female	59	1	237
TCGA-83-5908-01A	2_high	stage I	female	59	0	824
TCGA-78-7150-01A	2_high	stage II	male	59	1	666
TCGA-86-8672-01A	2_high	stage II	male	59	1	19
TCGA-44-6148-01A	1_low	stage I	male	60	0	704
TCGA-44-4112-01B	1_low	stage I	female	60	1	808
TCGA-78-7163-01A	1_low	stage I	male	60	0	7248
TCGA-44-6776-01A	1_low	stage I	female	60	0	2616
TCGA-55-8620-01A	1_low	stage Iv	male	60	1	375
TCGA-71-8520-01A	1_low	stage I	female	60	1	210
TCGA-97-A4M0-01A	1_low	stage I	female	60	0	652
TCGA-69-A59K-01A	1_low	stage II	female	60	0	591
TCGA-55-6543-01A	1_low	stage I	female	60	0	435
TCGA-44-3918-01B	1_low	stage I	female	60	0	1036
TCGA-55-8097-01A	1_low	stage I	female	60	0	476
TCGA-L9-A444-01A	1_low	stage I	female	60	0	307
TCGA-44-4112-01A	1_low	stage I	female	60	1	808
TCGA-55-7570-01A	1_low	stage I	male	60	0	824
TCGA-64-5778-01A	2_high	stage I	male	60	0	1305
TCGA-50-7109-01A	2_high	stage I	male	60	1	308
TCGA-55-A48Z-01A	2_high	stage III	female	60	0	651
TCGA-64-5774-01A	2_high	stage I	male	60	0	2676
TCGA-78-7159-01A	2_high	stage I	female	60	0	1974
TCGA-55-8508-01A	2_high	stage II	female	60	0	617
TCGA-MN-A4N1-01A	2_high	stage II	male	60	0	827
TCGA-44-3918-01A	2_high	stage I	female	60	0	1036
TCGA-05-5429-01A	2_high	stage III	male	60	1	275
TCGA-44-5645-01B	1_low	stage I	female	61	0	852
TCGA-44-5645-01A	1_low	stage I	female	61	0	852
TCGA-86-8668-01A	1_low	stage I	female	61	0	423
TCGA-86-7714-01A	1_low	stage III	female	61	1	625
TCGA-64-1681-01A	1_low	stage I	female	61	1	1167
TCGA-86-8054-01A	1_low	stage II	male	61	0	1148
TCGA-55-6968-01A	1_low	stage Iv	male	61	1	1293
TCGA-99-8032-01A	1_low	stage I	male	61	0	44
TCGA-95-7567-01A	1_low	stage II	male	61	0	568
TCGA-64-5779-01A	1_low	stage III	male	61	0	864
TCGA-MP-A4SY-01A	2_high	stage II	male	61	1	1501
TCGA-78-7160-01A	2_high	stage Iv	male	61	1	697
TCGA-49-4505-01A	2_high	stage II	female	61	1	428
TCGA-55-A494-01A	2_high	stage I	female	61	0	481
TCGA-55-8299-01A	2_high	stage I	female	61	1	469
TCGA-44-7662-01A	2_high	stage I	male	61	0	218
TCGA-35-5375-01A	2_high	stage III	male	61	0	264
TCGA-J2-A4AD-01A	2_high	stage I	female	61	1	550
TCGA-55-6975-01A	2_high	stage II	male	61	1	118
TCGA-49-AAR9-01A	2_high	stage II	male	61	1	260
TCGA-86-8673-01A	2_high	stage I	male	61	0	862
TCGA-55-7913-01B	2_high	stage I	female	61	1	561
TCGA-62-8399-01A	1_low	stage III	male	62	0	2696
TCGA-78-7156-01A	1_low	stage Iv	male	62	1	976
TCGA-MP-A4TJ-01A	1_low	stage I	female	62	1	339
TCGA-91-7771-01A	1_low	stage II	male	62	0	492
TCGA-55-8506-01A	1_low	stage II	female	62	0	11
TCGA-86-8074-01A	1_low	stage II	female	62	0	24
TCGA-78-7143-01A	2_high	stage I	female	62	1	4961
TCGA-55-8505-01A	2_high	stage III	male	62	0	440
TCGA-95-A4VN-01A	2_high	stage II	female	62	0	553
TCGA-50-5946-02A	2_high	stage I	male	62	0	1617
TCGA-91-6847-01A	2_high	stage I	female	62	0	842
TCGA-44-6145-01A	2_high	stage I	female	62	0	595
TCGA-50-5946-01A	2_high	stage I	male	62	0	1617
TCGA-86-7955-01A	2_high	stage I	male	62	0	1072
TCGA-50-8457-01A	1_low	stage I	female	63	0	1125
TCGA-86-A4P7-01A	1_low	stage I	female	63	0	415
TCGA-91-8496-01A	1_low	stage I	female	63	0	505
TCGA-86-8056-01A	1_low	stage III	female	63	0	139
TCGA-95-7043-01A	1_low	stage I	female	63	1	503
TCGA-55-A48X-01A	1_low	stage II	female	63	0	689
TCGA-53-A4EZ-01A	1_low	stage II	male	63	0	1071
TCGA-64-1680-01A	1_low	stage Iv	male	63	0	1126
TCGA-50-6591-01A	1_low	stage Iv	female	63	1	119
TCGA-L9-A443-01A	2_high	stage I	female	63	1	193
TCGA-55-6642-01A	2_high	stage I	male	63	0	2449
TCGA-86-8278-01A	2_high	stage II	female	63	0	944
TCGA-MN-A4N5-01A	2_high	stage I	male	63	0	84
TCGA-49-AAQV-01A	2_high	stage II	female	63	1	677
TCGA-97-8176-01A	2_high	stage III	male	63	1	468
TCGA-86-8669-01A	1_low	stage I	male	64	0	938
TCGA-44-6146-01B	1_low	stage II	male	64	0	728
TCGA-55-7574-01A	1_low	stage I	female	64	1	995
TCGA-93-A4JP-01A	1_low	stage Iv	male	64	0	578
TCGA-49-6744-01A	1_low	stage II	female	64	0	1683
TCGA-L9-A8F4-01A	1_low	stage I	female	64	0	476
TCGA-38-4627-01A	1_low	stage II	female	64	1	1147
TCGA-44-7671-01A	2_high	stage I	male	64	0	889
TCGA-49-AAR2-01A	2_high	stage I	male	64	0	2224
TCGA-44-6146-01A	2_high	stage II	male	64	0	728
TCGA-55-7903-01A	2_high	stage I	male	64	0	567
TCGA-55-8085-01A	2_high	stage I	male	64	0	904
TCGA-55-7728-01A	2_high	stage I	female	64	0	704
TCGA-62-A471-01A	2_high	stage II	male	64	0	1246
TCGA-73-4662-01A	1_low	stage I	female	65	0	2515
TCGA-44-2662-01B	1_low	stage I	male	65	0	1280
TCGA-91-6830-01A	1_low	stage II	female	65	0	60
TCGA-44-2659-01A	1_low	stage II	female	65	0	1367
TCGA-44-2655-01A	1_low	stage I	female	65	0	1324
TCGA-05-4427-01A	1_low	stage II	female	65	0	791
TCGA-NJ-A4YG-01A	1_low	stage I	male	65	0	2261
TCGA-78-7153-01A	1_low	stage I	female	65	0	3635
TCGA-J2-8192-01A	1_low	stage II	female	65	0	739
TCGA-78-7152-01A	1_low	stage I	male	65	1	1215
TCGA-05-5423-01A	1_low	stage II	male	65	0	151
TCGA-44-2662-01A	2_high	stage I	male	65	0	1280
TCGA-62-A46P-01A	2_high	stage I	male	65	1	594
TCGA-55-1592-01A	2_high	stage I	male	65	1	701
TCGA-38-4628-01A	2_high	stage II	female	65	1	1492
TCGA-97-7937-01A	2_high	stage I	male	65	0	564
TCGA-62-8394-01A	2_high	stage III	female	65	1	139
TCGA-05-4397-01A	2_high	stage II	male	65	1	731
TCGA-62-A46O-01A	2_high	stage I	female	65	1	1454
TCGA-J2-A4AG-01A	1_low	stage I	female	66	0	988
TCGA-97-A4M2-01A	1_low	stage I	male	66	0	624
TCGA-05-4384-01A	1_low	stage III	male	66	0	426
TCGA-95-A4VP-01A	1_low	stage III	female	66	0	605
TCGA-86-8075-01A	1_low	stage I	female	66	1	694
TCGA-73-4659-01A	1_low	stage III	male	66	1	711
TCGA-05-4432-01A	1_low	stage II	male	66	0	761
TCGA-86-7701-01A	1_low	stage Iv	male	66	0	947
TCGA-91-6831-01A	2_high	stage I	male	66	0	310
TCGA-73-4668-01A	2_high	stage II	female	66	0	467
TCGA-38-4625-01A	2_high	stage I	female	66	0	2973
TCGA-78-7540-01A	2_high	stage I	female	66	1	1197
TCGA-44-6147-01B	1_low	stage I	female	67	0	845
TCGA-L4-A4E6-01A	1_low	stage I	male	67	0	435
TCGA-50-5942-01A	1_low	stage I	female	67	0	1847
TCGA-97-8174-01A	1_low	stage II	male	67	1	164
TCGA-44-6147-01A	1_low	stage I	female	67	0	845
TCGA-49-4501-01A	1_low	stage I	female	67	1	1421
TCGA-NJ-A55R-01A	1_low	stage I	male	67	0	603
TCGA-78-7633-01A	1_low	stage I	male	67	1	1528
TCGA-05-4249-01A	1_low	stage I	male	67	0	1523
TCGA-97-7547-01A	1_low	stage I	female	67	0	1965
TCGA-55-8096-01A	1_low	stage I	female	67	1	719
TCGA-55-8615-01A	1_low	stage III	male	67	0	446
TCGA-78-7147-01A	2_high	stage II	female	67	1	586
TCGA-MP-A4SV-01A	2_high	stage I	male	67	1	2620
TCGA-95-7947-01A	2_high	stage I	male	67	0	477
TCGA-05-5420-01A	2_high	stage III	male	67	0	457
TCGA-44-A4SU-01A	2_high	stage I	female	67	1	409
TCGA-55-6970-01A	2_high	stage III	female	67	1	464
TCGA-05-4434-01A	2_high	stage Iv	female	67	1	457
TCGA-95-8494-01A	2_high	stage II	male	67	0	84
TCGA-S2-AA1A-01A	1_low	stage I	female	68	0	513
TCGA-49-AARR-01A	1_low	stage I	male	68	0	4992
TCGA-55-1594-01A	1_low	stage III	male	68	0	1178
TCGA-55-7725-01A	1_low	stage I	female	68	0	442
TCGA-05-4422-01A	1_low	stage I	male	68	0	365
TCGA-05-4382-01A	1_low	stage I	male	68	0	607
TCGA-86-7954-01A	2_high	stage I	female	68	0	605
TCGA-MP-A4T4-01A	2_high	stage II	female	68	1	2617
TCGA-50-8459-01A	2_high	stage II	male	68	0	1119
TCGA-78-7155-01A	2_high	stage I	male	68	1	1171
TCGA-05-5425-01A	2_high	stage II	male	68	0	882
TCGA-49-6761-01A	2_high	stage III	female	68	0	354
TCGA-38-4629-01A	2_high	stage II	male	68	1	864
TCGA-MP-A4T8-01A	2_high	stage III	male	68	1	161
TCGA-49-4506-01A	2_high	stage II	female	68	1	999
TCGA-50-5944-01A	1_low	stage I	female	69	0	1750
TCGA-L9-A7SV-01A	1_low	stage II	male	69	0	565
TCGA-44-2661-01A	1_low	stage I	female	69	0	1159
TCGA-67-4679-01B	1_low	not reported	male	69	0	448
TCGA-J2-8194-01A	1_low	stage II	female	69	0	724
TCGA-05-5715-01A	1_low	stage I	female	69	0	62
TCGA-78-7161-01A	1_low	stage II	female	69	1	291
TCGA-69-7763-01A	1_low	stage I	male	69	0	690
TCGA-97-A4M3-01A	1_low	stage I	female	69	0	540
TCGA-86-7953-01A	1_low	stage I	female	69	0	997
TCGA-NJ-A4YQ-01A	1_low	stage I	female	69	0	1432
TCGA-49-4512-01A	2_high	stage III	female	69	1	905
TCGA-55-A48Y-01A	2_high	stage II	male	69	0	630
TCGA-49-AAR3-01A	2_high	stage II	male	69	0	1893
TCGA-55-8203-01A	2_high	stage I	female	69	0	547
TCGA-44-7661-01A	2_high	stage I	female	69	1	557
TCGA-78-7536-01A	2_high	stage III	male	69	1	244
TCGA-35-4122-01A	2_high	stage I	male	69	0	225
TCGA-78-8660-01A	2_high	stage II	male	69	1	321
TCGA-73-4670-01A	2_high	stage Iv	female	69	0	131
TCGA-05-4418-01A	2_high	stage III	male	69	1	274
TCGA-99-AA5R-01A	1_low	stage I	female	70	0	658
TCGA-55-8514-01A	1_low	stage I	female	70	0	520
TCGA-62-8397-01A	1_low	stage II	female	70	0	1289
TCGA-MP-A4TH-01A	1_low	stage I	female	70	0	741
TCGA-91-6828-01A	1_low	stage I	male	70	0	323
TCGA-05-4424-01A	1_low	stage II	male	70	0	913
TCGA-55-A492-01A	1_low	stage I	female	70	0	596
TCGA-44-7659-01A	1_low	stage I	male	70	0	691
TCGA-50-5049-01A	1_low	stage I	male	70	0	3094
TCGA-93-A4JO-01A	1_low	stage I	male	70	1	33
TCGA-67-3770-01A	1_low	stage I	female	70	0	610
TCGA-38-6178-01A	1_low	stage III	female	70	0	448
TCGA-86-7713-01A	1_low	stage II	male	70	0	1157
TCGA-55-7911-01A	1_low	stage I	female	70	0	537
TCGA-55-7727-01A	1_low	stage III	male	70	0	119
TCGA-62-A46Y-01A	1_low	stage III	female	70	1	414
TCGA-97-7552-01A	1_low	stage I	male	70	0	1932
TCGA-62-A472-01A	2_high	stage II	male	70	0	910
TCGA-55-7281-01A	2_high	stage I	female	70	0	872
TCGA-69-7980-01A	2_high	stage I	female	70	0	411
TCGA-05-4425-01A	2_high	stage Iv	female	70	0	669
TCGA-05-4389-01A	2_high	stage I	male	70	0	1369
TCGA-64-1678-01A	2_high	not reported	female	70	0	1189
TCGA-49-6742-01A	2_high	stage II	male	70	1	488
TCGA-86-7711-01A	2_high	stage II	male	70	1	1046
TCGA-78-7149-01A	1_low	stage III	male	71	0	3940
TCGA-93-A4JN-01A	1_low	stage Iv	male	71	0	718
TCGA-MP-A4TD-01A	1_low	stage III	male	71	1	307
TCGA-55-A4DG-01A	1_low	stage I	male	71	0	608
TCGA-78-7148-01A	2_high	stage II	male	71	1	626
TCGA-05-4426-01A	2_high	stage I	male	71	0	791
TCGA-44-3919-01A	2_high	stage I	female	71	1	1026
TCGA-69-7979-01A	2_high	stage I	female	71	0	408
TCGA-55-7914-01A	2_high	stage II	female	71	1	187
TCGA-50-6592-01A	2_high	stage I	female	71	1	777
TCGA-55-6712-01A	2_high	stage II	male	71	1	171
TCGA-95-7562-01A	2_high	stage II	male	71	1	87
TCGA-69-8255-01A	2_high	stage I	male	71	0	129
TCGA-95-7944-01A	2_high	stage I	male	71	0	377
TCGA-78-7146-01A	2_high	stage III	female	71	1	173
TCGA-55-6984-01A	2_high	stage II	female	71	1	760
TCGA-64-5775-01A	2_high	stage III	male	71	1	62
TCGA-44-6775-01C	1_low	stage I	female	72	0	705
TCGA-55-7573-01A	1_low	stage I	female	72	0	487
TCGA-38-7271-01A	1_low	stage I	female	72	1	800
TCGA-55-6972-01A	1_low	stage I	male	72	1	1632
TCGA-86-8671-01A	1_low	stage II	female	72	0	839
TCGA-55-8619-01A	1_low	stage II	female	72	0	416
TCGA-44-6775-01A	1_low	stage I	female	72	0	705
TCGA-95-8039-01A	1_low	stage I	male	72	0	830
TCGA-49-4486-01A	1_low	stage I	male	72	1	2318
TCGA-97-7941-01A	1_low	stage I	female	72	0	484
TCGA-99-8025-01A	2_high	stage III	female	72	0	1060
TCGA-97-8179-01A	2_high	stage I	male	72	0	435
TCGA-78-7537-01A	2_high	stage I	male	72	1	1622
TCGA-50-5933-01A	2_high	stage III	male	72	1	2393
TCGA-38-4631-01A	2_high	stage I	female	72	1	354
TCGA-50-5066-02A	2_high	stage I	male	72	0	1442
TCGA-44-7660-01A	2_high	stage I	male	72	0	592
TCGA-49-4487-01A	2_high	stage I	female	72	1	855
TCGA-MP-A4TI-01A	2_high	stage II	male	72	1	429
TCGA-50-5066-01A	2_high	stage I	male	72	0	1442
TCGA-78-7154-01A	2_high	stage III	male	72	1	593
TCGA-50-6590-01A	2_high	stage I	female	72	1	1288
TCGA-50-5044-01A	2_high	stage III	female	72	1	624
TCGA-55-7726-01A	2_high	stage I	female	72	0	652
TCGA-55-8207-01A	1_low	stage I	male	73	0	977
TCGA-67-6217-01A	1_low	stage II	female	73	0	422
TCGA-44-A479-01A	1_low	stage I	female	73	0	486
TCGA-62-A46S-01A	1_low	stage I	male	73	1	1653
TCGA-67-3774-01A	1_low	stage I	female	73	0	385
TCGA-69-7760-01A	1_low	stage II	male	73	0	202
TCGA-44-A47G-01A	1_low	stage I	female	73	0	351
TCGA-44-8119-01A	2_high	stage II	male	73	0	285
TCGA-62-8402-01A	2_high	stage III	female	73	1	1498
TCGA-55-8208-01A	2_high	stage I	female	73	0	674
TCGA-55-7995-01A	2_high	stage I	female	73	0	889
TCGA-86-6851-01A	2_high	stage II	female	73	0	179
TCGA-44-A4SS-01A	2_high	stage I	male	73	0	415
TCGA-55-8511-01A	2_high	stage I	female	73	0	552
TCGA-49-4507-01A	2_high	stage III	female	73	1	268
TCGA-99-7458-01A	1_low	stage III	female	74	0	747
TCGA-55-8091-01A	1_low	stage I	male	74	0	600
TCGA-O1-A52J-01A	1_low	stage I	female	74	1	1798
TCGA-05-4405-01A	1_low	stage I	female	74	0	610
TCGA-97-A4M7-01A	1_low	stage I	male	74	0	629
TCGA-50-8460-01A	1_low	stage I	male	74	0	829
TCGA-73-4677-01A	1_low	not reported	male	74	1	38
TCGA-44-2657-01A	1_low	stage I	female	74	0	1351
TCGA-55-6986-01A	1_low	stage I	female	74	0	3261
TCGA-64-5815-01A	2_high	stage II	male	74	0	866
TCGA-44-3396-01A	2_high	stage III	female	74	0	1130
TCGA-95-A4VK-01A	2_high	stage III	female	74	0	651
TCGA-55-7284-01B	2_high	stage II	male	74	1	243
TCGA-49-4488-01A	2_high	stage I	female	74	1	869
TCGA-50-5072-01A	2_high	stage III	male	74	1	250
TCGA-99-8033-01A	2_high	stage Iv	female	74	1	656
TCGA-50-6595-01A	2_high	stage III	female	74	1	189
TCGA-78-7539-01A	1_low	stage II	female	75	0	791
TCGA-55-8621-01A	1_low	stage I	female	75	0	515
TCGA-91-8497-01A	1_low	stage I	female	75	1	434
TCGA-97-8172-01A	1_low	stage I	female	75	0	545
TCGA-69-7764-01A	1_low	stage I	male	75	0	414
TCGA-78-7162-01A	1_low	stage I	male	75	1	3169
TCGA-91-6849-01A	1_low	stage III	female	75	0	35
TCGA-L9-A50W-01A	1_low	stage II	male	75	1	442
TCGA-50-5931-01A	1_low	stage I	female	75	1	434
TCGA-93-7348-01A	1_low	stage I	female	75	0	531
TCGA-MP-A4T7-01A	2_high	stage Iv	female	75	1	167
TCGA-50-5932-01A	2_high	stage II	male	75	1	1235
TCGA-38-4630-01A	2_high	stage I	female	75	1	1073
TCGA-55-8092-01A	2_high	stage II	male	75	1	154
TCGA-MP-A4TA-01A	2_high	stage I	female	75	1	950
TCGA-97-7938-01A	1_low	stage I	female	76	1	18
TCGA-MP-A5C7-01A	1_low	stage I	female	76	0	2248
TCGA-97-7546-01A	1_low	stage I	female	76	0	1285
TCGA-NJ-A55A-01A	1_low	stage I	female	76	0	15
TCGA-55-7724-01A	1_low	stage I	female	76	0	705
TCGA-93-7347-01A	1_low	stage I	female	76	0	683
TCGA-MP-A4T6-01A	1_low	stage III	female	76	1	1790
TCGA-55-7283-01A	1_low	stage III	female	76	0	609
TCGA-53-7626-01A	1_low	stage II	female	76	1	929
TCGA-05-4396-01A	2_high	stage III	male	76	1	303
TCGA-55-8614-01A	2_high	stage I	male	76	0	536
TCGA-91-8499-01A	2_high	stage I	female	76	0	36
TCGA-55-8205-01A	2_high	stage II	female	76	0	599
TCGA-55-7815-01A	2_high	stage I	male	76	0	773
TCGA-05-4403-01A	2_high	stage I	male	76	0	578
TCGA-J2-A4AE-01A	1_low	stage I	female	77	0	1079
TCGA-55-8513-01A	1_low	stage II	female	77	0	791
TCGA-44-3398-01A	1_low	stage I	female	77	0	1163
TCGA-67-3771-01A	1_low	stage I	female	77	0	610
TCGA-78-8655-01A	2_high	stage I	female	77	0	2360
TCGA-55-7227-01A	2_high	stage III	male	77	1	952
TCGA-78-7167-01A	2_high	stage Iv	male	77	1	2681
TCGA-55-6987-01A	2_high	stage I	male	77	0	2137
TCGA-69-8453-01A	2_high	stage II	male	77	0	813
TCGA-MP-A4TC-01A	2_high	stage III	male	77	1	74
TCGA-55-7907-01A	2_high	stage II	male	77	1	343
TCGA-93-8067-01A	2_high	stage I	male	77	0	186
TCGA-64-1677-01A	2_high	stage III	female	77	1	628
TCGA-49-4494-01A	2_high	stage III	male	77	1	1081
TCGA-86-A456-01A	1_low	stage I	female	78	0	896
TCGA-91-A4BD-01A	1_low	stage II	male	78	0	603
TCGA-62-A46V-01A	1_low	stage I	female	78	0	2199
TCGA-97-8547-01A	1_low	stage III	female	78	0	657
TCGA-91-6829-01A	1_low	stage I	male	78	1	1258
TCGA-55-A490-01A	2_high	stage II	male	78	1	99
TCGA-44-A47A-01A	2_high	stage I	female	78	0	466
TCGA-50-5055-01A	1_low	stage II	female	79	1	1830
TCGA-44-A47B-01A	1_low	stage I	male	79	0	287
TCGA-50-6597-01A	1_low	stage I	female	79	1	1268
TCGA-86-8055-01A	1_low	stage II	male	79	1	124
TCGA-55-6982-01A	1_low	stage II	female	79	1	995
TCGA-50-6594-01A	2_high	stage III	female	79	1	370
TCGA-05-4250-01A	2_high	stage III	female	79	1	121
TCGA-49-4514-01A	2_high	stage I	female	79	0	1700
TCGA-55-A57B-01A	1_low	stage I	female	80	0	546
TCGA-62-8395-01A	1_low	stage II	female	80	0	1216
TCGA-73-4658-01A	1_low	stage I	female	80	1	1600
TCGA-38-A44F-01A	2_high	stage I	male	80	0	133
TCGA-55-8090-01A	2_high	stage I	male	80	1	598
TCGA-91-6835-01A	1_low	stage I	female	81	0	79
TCGA-97-8171-01A	1_low	stage Iv	male	81	0	568
TCGA-55-A491-01A	1_low	stage I	female	81	0	626
TCGA-97-A4LX-01A	1_low	stage I	male	81	0	614
TCGA-55-6978-01A	1_low	stage II	male	81	1	176
TCGA-55-6983-01A	1_low	stage II	male	81	0	2823
TCGA-73-7499-01A	2_high	stage I	female	81	1	1531
TCGA-49-6743-01A	2_high	stage III	female	81	0	1621
TCGA-55-7994-01A	2_high	stage II	male	81	0	603
TCGA-67-3772-01A	1_low	stage I	female	82	0	573
TCGA-49-6745-01A	2_high	stage III	male	82	0	522
TCGA-05-4433-01A	2_high	stage I	male	82	0	730
TCGA-97-A4M5-01A	1_low	stage I	male	83	0	634
TCGA-97-7554-01A	2_high	stage III	female	83	0	775
TCGA-67-3773-01A	1_low	stage I	female	84	0	427
TCGA-62-A470-01A	1_low	stage I	male	84	1	1194
TCGA-50-6673-01A	1_low	stage I	female	84	1	22
TCGA-69-7761-01A	2_high	stage I	male	84	0	186
TCGA-78-7166-01A	2_high	stage II	male	84	1	258
TCGA-44-6777-01A	1_low	stage I	female	85	1	987
TCGA-69-8254-01A	1_low	not reported	male	85	0	409
TCGA-50-5939-01A	2_high	stage I	male	85	1	460
TCGA-50-5935-01A	1_low	stage I	female	86	1	653
TCGA-NJ-A4YI-01A	1_low	stage III	female	87	1	4
TCGA-55-8204-01A	2_high	stage I	female	87	0	515
TCGA-55-A4DF-01A	2_high	stage I	male	88	1	440

## Sheet: Sheet2
Table S1 The survival information of LUAD samples from TCGA database
sample	OS	OS.time	sum	risk_score
GSM1032894	0	638.4	-0.198153	low
GSM1033034	0	142.8	-0.168595	low
GSM1033038	0	201.6	-0.118288	low
GSM1033017	0	352.8	-0.0818074	low
GSM1032946	0	462	-0.080979	low
GSM1033032	0	226.8	-0.0771904	low
GSM1032885	0	924	-0.0748673	low
GSM1033021	0	243.6	-0.0681174	low
GSM1033012	0	117.6	-0.0618013	low
GSM1032938	1	512.4	-0.0581322	low
GSM1032952	0	453.6	-0.0505482	low
GSM1032997	0	302.4	-0.0499053	low
GSM1032901	1	243.6	-0.0454557	low
GSM1032935	1	428.4	-0.0436368	low
GSM1032931	0	537.6	-0.0427523	low
GSM1033030	0	168	-0.037702	low
GSM1033050	0	142.8	-0.032396	low
GSM1032892	0	890.4	-0.0275156	low
GSM1032980	0	436.8	-0.0227506	low
GSM1032899	0	50.4	-0.0196031	low
GSM1032889	0	890.4	-0.0193535	low
GSM1032978	0	436.8	-0.012407	low
GSM1033003	1	58.8	-0.0105981	low
GSM1033045	0	176.4	-0.00177061	low
GSM1033023	0	168	0.000832908	low
GSM1032895	1	193.2	0.00207107	low
GSM1032882	1	235.2	0.00561967	low
GSM1032998	0	369.6	0.00675949	low
GSM1032949	0	537.6	0.00966036	low
GSM1032958	0	504	0.0109767	low
GSM1032982	1	285.6	0.0120013	low
GSM1033011	1	100.8	0.0171202	low
GSM1032927	1	562.8	0.0242707	low
GSM1033014	0	352.8	0.024825	low
GSM1033022	0	319.2	0.026816	low
GSM1032991	0	361.2	0.0269373	low
GSM1032981	1	243.6	0.032561	low
GSM1032988	1	344.4	0.0335892	low
GSM1032925	0	621.6	0.0346665	low
GSM1033029	0	268.8	0.0349599	low
GSM1033043	0	176.4	0.0355049	low
GSM1032969	0	487.2	0.036129	low
GSM1033013	0	302.4	0.0368952	low
GSM1032956	0	487.2	0.0406251	low
GSM1033018	0	252	0.0410867	low
GSM1032970	0	495.6	0.0417411	low
GSM1033035	0	210	0.0439493	low
GSM1032973	0	344.4	0.0457194	low
GSM1032964	0	336	0.0467166	low
GSM1032930	0	588	0.0477564	low
GSM1033015	0	218.4	0.0482188	low
GSM1032983	0	453.6	0.04854	low
GSM1033024	0	336	0.0495829	low
GSM1032995	0	277.2	0.0507981	low
GSM1033007	0	352.8	0.0525826	low
GSM1032977	0	478.8	0.0538607	low
GSM1032940	1	193.2	0.0538627	low
GSM1033054	0	134.4	0.0547895	low
GSM1033041	0	92.4	0.056095	low
GSM1032920	1	436.8	0.0606694	low
GSM1032909	1	672	0.0656416	low
GSM1033037	0	201.6	0.0666306	low
GSM1032884	1	747.6	0.067218	low
GSM1032893	1	100.8	0.0677238	low
GSM1032957	0	478.8	0.0685088	low
GSM1032898	0	856.8	0.0695442	low
GSM1033004	1	0	0.0730163	high
GSM1032963	0	436.8	0.0743866	high
GSM1033055	0	126	0.0743986	high
GSM1032945	0	504	0.0784799	high
GSM1032907	1	352.8	0.0812457	high
GSM1033046	0	168	0.0815166	high
GSM1032959	0	504	0.0822311	high
GSM1032955	0	420	0.0832932	high
GSM1032910	0	747.6	0.0833166	high
GSM1033006	1	235.2	0.0858673	high
GSM1032944	0	579.6	0.0901082	high
GSM1032929	1	0	0.0908639	high
GSM1032906	1	218.4	0.0917826	high
GSM1032911	0	840	0.0973457	high
GSM1033025	0	302.4	0.0989018	high
GSM1032950	0	462	0.101929	high
GSM1033010	1	84	0.10298	high
GSM1033040	1	126	0.103006	high
GSM1033005	0	369.6	0.103984	high
GSM1033047	0	100.8	0.104548	high
GSM1033051	0	100.8	0.105797	high
GSM1032993	1	201.6	0.110531	high
GSM1032913	1	579.6	0.113372	high
GSM1032904	0	831.6	0.115724	high
GSM1032887	1	621.6	0.116146	high
GSM1032975	0	420	0.117066	high
GSM1033049	1	100.8	0.117832	high
GSM1032985	0	428.4	0.118463	high
GSM1032954	0	453.6	0.122286	high
GSM1032962	0	445.2	0.123667	high
GSM1032994	0	411.6	0.12434	high
GSM1032976	0	453.6	0.126315	high
GSM1033036	0	142.8	0.12656	high
GSM1032886	0	823.2	0.127643	high
GSM1032961	1	109.2	0.134906	high
GSM1033016	0	268.8	0.135562	high
GSM1033001	1	159.6	0.13584	high
GSM1032914	0	798	0.136437	high
GSM1032953	0	520.8	0.139918	high
GSM1032919	1	84	0.140206	high
GSM1032905	1	151.2	0.140735	high
GSM1032984	0	319.2	0.140914	high
GSM1032881	1	235.2	0.141625	high
GSM1033044	1	159.6	0.142535	high
GSM1033008	0	268.8	0.145084	high
GSM1033039	0	16.8	0.148636	high
GSM1032932	1	285.6	0.149085	high
GSM1032996	0	352.8	0.149715	high
GSM1032903	1	100.8	0.156205	high
GSM1032939	1	386.4	0.156639	high
GSM1032948	1	361.2	0.15842	high
GSM1032915	0	806.4	0.160918	high
GSM1032999	1	277.2	0.165726	high
GSM1032990	0	411.6	0.169945	high
GSM1032951	1	184.8	0.17718	high
GSM1033053	0	33.6	0.183974	high
GSM1032968	0	495.6	0.191112	high
GSM1033019	1	33.6	0.19263	high
GSM1033056	0	142.8	0.199648	high
GSM1033000	0	319.2	0.212186	high
GSM1033020	0	344.4	0.215249	high
GSM1032902	1	268.8	0.223181	high
GSM1032987	0	394.8	0.240202	high
GSM1032937	1	33.6	0.243845	high
GSM1032891	0	907.2	0.254659	high
GSM1033031	1	193.2	0.257328	high
