# Supplementary material for: Drug resistance related genes in lung adenocarcinoma predict patient prognosis and influence the tumor microenvironment
Source: Sci Rep. 2023 Jun 15;13:9682. doi: 10.1038/s41598-023-35743-y (PMC10272185; doi:10.1038/s41598-023-35743-y)
Supplement: Supplementary file 2 — Supplementary Table S2. [file 41598_2023_35743_MOESM2_ESM.xlsx]

## Sheet: Sheet1
Table S2 The genes significantly associated with prognosis in LUAD patients
gene	HR	z	pvalue	lower	upper
ITLN2	0.96296	-1.29183	0.196417	0.909367	1.01971
GRK5	0.937644	-1.02084	0.30733	0.828614	1.06102
C10orf67	0.937508	-1.63623	0.101791	0.867771	1.01285
SASH1	0.859337	-2.04287	0.0410655	0.743018	0.993867
TMEM100	0.935323	-1.87308	0.0610569	0.872121	1.00311
KL	0.85019	-3.30695	0.000943165	0.77222	0.936031
CA4	0.93808	-2.1574	0.0309744	0.885156	0.994167
ACVRL1	0.937429	-0.917984	0.358627	0.816629	1.0761
C14orf132	0.892259	-2.19541	0.0281338	0.805919	0.987848
GCOM1	1.02528	0.522231	0.60151	0.933585	1.12597
STARD13	0.966062	-0.450812	0.652125	0.831404	1.12253
TEK	0.880314	-2.2191	0.0264796	0.786576	0.985224
SLC6A4	0.923749	-2.27052	0.0231758	0.862619	0.98921
STXBP6	0.93528	-1.52296	0.127769	0.858114	1.01938
CLEC3B	0.87345	-3.37661	0.000733855	0.807476	0.944815
SOSTDC1	0.932948	-2.36532	0.0180144	0.880806	0.988176
CRYAB	0.933397	-1.14841	0.250799	0.829811	1.04991
GIMAP8	0.85277	-2.48516	0.0129494	0.75211	0.966902
EML1	1.04284	0.682496	0.494926	0.924493	1.17633
TNNC1	0.916199	-2.33597	0.0194931	0.85133	0.986011
FZD4	0.984361	-0.213884	0.830638	0.851972	1.13732
CDH5	0.948852	-0.804163	0.421303	0.834882	1.07838
FABP4	0.995554	-0.130289	0.896338	0.93101	1.06457
FHL1	0.905744	-2.08609	0.0369704	0.825297	0.994032
FEZ1	0.921046	-1.30577	0.191631	0.814082	1.04207
LRRN3	0.905324	-2.28732	0.0221772	0.831362	0.985866
SPOCK2	0.903506	-1.88765	0.0590726	0.813156	1.00389
PTPRB	0.902957	-1.62716	0.103703	0.798485	1.0211
AGER	0.917439	-2.67534	0.00746529	0.861314	0.977222
FAM107A	0.911277	-2.16909	0.0300758	0.837897	0.991082
TMOD1	0.910121	-1.78956	0.0735252	0.820925	1.00901
DACH1	0.915431	-1.86016	0.0628632	0.83405	1.00475
LDB2	0.867874	-2.09761	0.0359396	0.760241	0.990744
INMT	0.86599	-3.52724	0.000419919	0.79945	0.938069
HIGD1B	0.870427	-2.52168	0.0116797	0.781429	0.969561
TGFBR3	0.963209	-0.699586	0.484186	0.867185	1.06987
UPK3B	0.984995	-0.469979	0.63837	0.924809	1.0491
CLIC5	0.91342	-2.36432	0.0180634	0.847358	0.984631
EPAS1	0.894202	-1.58642	0.112645	0.778818	1.02668
TBX3	0.960431	-0.667355	0.504546	0.853044	1.08134
BCHE	0.956178	-1.05737	0.290342	0.879965	1.03899
CLEC14A	0.906066	-1.5525	0.120542	0.799974	1.02623
CLEC1A	0.853186	-2.16564	0.030339	0.738987	0.985034
CBX7	0.818828	-2.89047	0.00384671	0.71504	0.93768
NDRG4	0.943084	-1.07525	0.282263	0.847542	1.0494
VIPR1	0.845426	-3.72227	0.000197438	0.773886	0.923579
RAMP2	0.929284	-1.13947	0.254508	0.819145	1.05423
RAMP3	0.930028	-1.30771	0.19097	0.834216	1.03684
OTUD1	0.864444	-1.57453	0.115366	0.721087	1.0363
HOXA5	0.963287	-0.564744	0.572248	0.846016	1.09681
WFS1	0.972619	-0.40693	0.68406	0.850881	1.11177
EDNRB	0.950146	-0.971829	0.331136	0.857034	1.05337
STARD8	0.940603	-0.953278	0.340449	0.829334	1.0668
SPTBN1	1.05575	0.67065	0.502444	0.900963	1.23712
GNG11	1.00878	0.15616	0.875907	0.903917	1.12582
SEMA6A	1.01147	0.193772	0.846354	0.901305	1.13509
FGD5	0.908348	-1.46381	0.143246	0.798645	1.03312
ANKRD1	1.00944	0.290293	0.771592	0.94741	1.07552
MCEMP1	0.947491	-1.65236	0.098462	0.888769	1.01009
CDO1	0.898711	-2.09664	0.0360255	0.813323	0.993062
ESAM	0.958974	-0.69666	0.486015	0.852358	1.07893
PRICKLE2	0.842452	-2.64446	0.0081821	0.741929	0.956595
CDH13	0.982966	-0.308001	0.758081	0.881164	1.09653
SLC19A3	0.97132	-0.652203	0.51427	0.889989	1.06008
PPP1R15A	1.00954	0.12736	0.898655	0.87227	1.16842
STX11	0.928307	-1.24243	0.214079	0.825514	1.0439
AHNAK	1.0528	0.927467	0.353684	0.944328	1.17374
WASF3	0.898263	-2.03954	0.0413958	0.810261	0.995822
FMO2	0.858342	-3.32576	0.000881779	0.784449	0.939196
HSPB8	0.894327	-2.12762	0.0333685	0.806892	0.991238
MSRB3	0.969594	-0.521027	0.602348	0.863265	1.08902
GIMAP6	0.855657	-2.43208	0.0150122	0.754643	0.970193
GHR	0.897079	-2.06852	0.0385911	0.80935	0.994316
TCF21	0.884427	-2.85381	0.00431987	0.812887	0.962263
ADCY4	0.920549	-1.18309	0.236775	0.802573	1.05587
B3GALNT1	1.10648	1.66136	0.0966404	0.981979	1.24676
CAV1	1.06738	1.33455	0.182024	0.969906	1.17464
C8B	0.936853	-2.34015	0.0192759	0.887044	0.989459
VWF	0.949047	-1.04946	0.293966	0.860736	1.04642
RHOJ	0.934933	-0.942251	0.346064	0.812833	1.07537
EMCN	0.903133	-1.81653	0.0692889	0.809114	1.00808
ANXA8	1.05217	1.73516	0.0827124	0.993433	1.11438
JAM2	0.845743	-2.40262	0.0162783	0.737705	0.969605
TSPAN18	0.997522	-0.042772	0.965883	0.890328	1.11762
CAV2	1.09268	1.64011	0.100981	0.982864	1.21476
FCN3	0.917234	-2.09472	0.0361958	0.846006	0.994458
RRAS	1.11982	1.61392	0.106545	0.976028	1.28479
CGNL1	0.849811	-2.91498	0.00355707	0.761728	0.948078
MYL9	0.964908	-0.587435	0.556911	0.856493	1.08705
DES	0.939904	-1.82354	0.0682221	0.879333	1.00465
HBA2	0.987795	-0.350185	0.7262	0.922181	1.05808
PDE5A	0.872643	-1.98869	0.0467353	0.763006	0.998034
LRRC32	0.975485	-0.392907	0.694388	0.861887	1.10406
ABCA8	0.878853	-3.23352	0.00122276	0.812683	0.95041
MME	0.97662	-0.575513	0.564944	0.901024	1.05856
PHACTR2	0.898876	-1.49703	0.134384	0.781776	1.03352
CTNNAL1	0.996718	-0.0420626	0.966449	0.855161	1.16171
SMAD6	0.915225	-1.29919	0.19388	0.800734	1.04609
FXYD6	0.89585	-1.83039	0.0671912	0.796323	1.00782
SLIT2	0.949806	-0.951451	0.341376	0.854208	1.0561
KLF4	1.10227	1.88026	0.0600726	0.995881	1.22002
TACC1	0.90798	-1.44912	0.147305	0.796845	1.03462
MAMDC2	0.925744	-2.18651	0.028778	0.86388	0.992037
ANGPT1	0.913764	-1.95572	0.0504983	0.834801	1.0002
AOC3	0.911641	-1.84136	0.0655683	0.826151	1.00598
CYYR1	0.879257	-1.81765	0.069117	0.765344	1.01013
ANKRD29	0.90802	-2.51272	0.0119806	0.842187	0.978998
TGFBR2	0.894266	-1.63993	0.101019	0.782461	1.02205
ADARB1	0.941208	-0.843268	0.399078	0.81757	1.08354
AFF3	0.904593	-2.58629	0.00970161	0.838402	0.97601
MYH10	0.970873	-0.456509	0.648024	0.855157	1.10225
HEG1	1.00636	0.10324	0.917773	0.892195	1.13514
IL1RL1	0.955834	-1.26268	0.206705	0.891111	1.02526
PECAM1	0.838584	-2.28625	0.0222394	0.721115	0.975189
ICAM2	0.932552	-1.01591	0.309671	0.815011	1.06704
S100A3	1.07212	1.34572	0.178393	0.968713	1.18657
LGI3	0.947976	-2.09799	0.0359061	0.901824	0.996491
MT1M	1.02991	0.725767	0.467981	0.951113	1.11524
PTPRM	1.02579	0.384854	0.700346	0.901018	1.16785
PGM5	0.874755	-2.83716	0.00455165	0.797518	0.959472
DPYSL2	0.80638	-3.44138	0.000578752	0.713364	0.911524
GPC3	0.892069	-2.79682	0.00516075	0.823453	0.966403
GPX3	0.878661	-2.39048	0.0168262	0.790242	0.976973
CAT	0.82458	-2.72939	0.00634518	0.717927	0.947078
GLDN	0.904697	-2.23642	0.025324	0.828673	0.987695
ACADL	0.967943	-1.00629	0.314277	0.908425	1.03136
CALCRL	0.915101	-1.46421	0.143137	0.81263	1.03049
PLA2G4F	0.885293	-3.11889	0.00181536	0.820041	0.955737
ADH1A	0.85615	-2.87344	0.00406027	0.770091	0.951825
EDN1	1.02283	0.465534	0.641549	0.930112	1.12478
LMCD1	0.945551	-0.744171	0.456773	0.815916	1.09578
WIF1	0.958671	-1.96312	0.0496318	0.919113	0.999932
CX3CR1	0.883548	-3.05434	0.00225556	0.816068	0.956608
NTNG1	0.980516	-0.612156	0.540434	0.92065	1.04427
ARHGEF6	0.831859	-2.88676	0.00389236	0.734121	0.94261
TMEM47	0.945718	-0.883315	0.377066	0.835565	1.07039
AOX1	0.980098	-0.448839	0.653548	0.89773	1.07002
GSTM5	0.859911	-2.71028	0.00672269	0.770997	0.959078
NOSTRIN	0.933471	-1.12579	0.260255	0.828033	1.05234
HBB	0.956599	-1.33	0.183519	0.896049	1.02124
SLC39A8	0.89873	-1.73105	0.0834426	0.796391	1.01422
ITM2A	0.920155	-1.40727	0.159347	0.819462	1.03322
ZBTB16	0.961708	-1.22227	0.221607	0.903342	1.02385
PDK4	0.957179	-0.92471	0.355117	0.872383	1.05022
NEDD9	0.855714	-2.59469	0.00946758	0.760697	0.9626
NPNT	0.943967	-1.32027	0.186746	0.866521	1.02833
PAPSS2	0.902946	-1.67593	0.0937513	0.801326	1.01745
KLF6	0.977613	-0.296412	0.766915	0.841679	1.1355
SESN1	0.828155	-2.33669	0.0194551	0.70701	0.970058
ADH1B	0.917642	-3.41735	0.000632348	0.873504	0.96401
EPB41L2	0.957762	-0.660773	0.508758	0.842685	1.08855
CYBRD1	0.920403	-1.52513	0.127226	0.827344	1.02393
HHIP	0.965238	-1.35244	0.176234	0.916994	1.01602
IL33	0.879519	-2.76501	0.00569213	0.803015	0.963311
PEBP4	0.932998	-2.75112	0.00593926	0.888021	0.980254
SOCS2	0.970913	-0.54497	0.585774	0.873122	1.07966
VGLL3	1.05308	1.02179	0.30688	0.953626	1.1629
SPARCL1	0.887871	-2.11041	0.0348232	0.795026	0.991558
ABI3BP	0.881033	-2.65091	0.00802757	0.802273	0.967526
SRPX	1.00638	0.121109	0.903604	0.907987	1.11543
NDRG2	0.862283	-2.58008	0.00987763	0.770488	0.965014
RECK	0.920085	-1.1638	0.244504	0.799668	1.05863
PLSCR4	0.969702	-0.462825	0.64349	0.851243	1.10464
SLIT3	0.915174	-2.11782	0.0341903	0.843095	0.993415
PCOLCE2	1.02528	0.659556	0.509539	0.951966	1.10424
SVEP1	0.921462	-1.74378	0.081198	0.840526	1.01019
GPM6B	0.887698	-2.11489	0.0344389	0.794915	0.991311
HBEGF	1.04432	0.765016	0.444262	0.934501	1.16705
LEPR	0.954265	-0.938637	0.347917	0.865398	1.05226
MARCO	0.972902	-0.875571	0.381263	0.914876	1.03461
GIMAP7	0.853069	-2.48979	0.0127819	0.752757	0.966748
FRAS1	0.939164	-1.51099	0.130791	0.865731	1.01883
LPL	0.910863	-2.5456	0.010909	0.847685	0.97875
CD36	0.931506	-1.52473	0.127327	0.850307	1.02046
RAB11FIP1	0.904665	-1.73618	0.0825314	0.807919	1.013
MFAP4	0.890511	-2.72792	0.00637348	0.819325	0.967883
ANXA3	0.990815	-0.172555	0.863001	0.89222	1.1003
MAOB	0.885578	-2.60095	0.00929666	0.808089	0.970498
ABCA6	0.872875	-2.56445	0.010334	0.786725	0.968459
FBLN5	0.889089	-2.04144	0.0412066	0.794197	0.995319
ADAMTS1	1.0215	0.399283	0.689685	0.92021	1.13394
LAMA3	1.09442	2.34939	0.0188042	1.01507	1.17998
TSPAN7	0.890581	-2.74743	0.0060064	0.819921	0.967332
MMRN1	0.930621	-1.71451	0.0864348	0.857186	1.01035
SGCE	0.92592	-1.37923	0.167825	0.829989	1.03294
HSD17B6	0.902822	-2.61227	0.00899435	0.836162	0.974795
EFEMP1	0.965381	-0.662568	0.507607	0.869832	1.07143
CRTAC1	0.909327	-3.23208	0.00122893	0.858396	0.96328
DPT	0.94264	-1.33698	0.181228	0.864447	1.02791
ID1	1.09459	1.9121	0.0558632	0.99774	1.20084
MYADM	1.05206	0.768067	0.442447	0.924269	1.19752
CACNA2D2	0.899497	-3.62876	0.000284788	0.849481	0.952457
MYH11	0.933508	-1.73598	0.0825666	0.863735	1.00892
CXCL2	0.943221	-1.28326	0.199401	0.86266	1.03131
DUOX1	0.925285	-2.01427	0.0439816	0.857947	0.997909
CYP4B1	0.901763	-4.10172	4.1e-05	0.858289	0.947438
OLFML1	0.901684	-1.67289	0.0943493	0.798723	1.01792
TIMP3	0.991439	-0.205364	0.837288	0.913332	1.07623
DUSP1	0.986146	-0.272767	0.785032	0.892082	1.09013
SLCO2A1	0.949657	-1.01834	0.308518	0.859786	1.04892
CLDN18	0.951061	-2.38526	0.0170669	0.912646	0.991093
PROS1	0.975575	-0.410851	0.681182	0.867021	1.09772
NTN4	0.984912	-0.269951	0.787198	0.881985	1.09985
RERG	0.91767	-1.52106	0.128245	0.821497	1.0251
LDLR	1.04506	0.736025	0.461715	0.929324	1.17522
CPB2	0.95765	-1.61694	0.105891	0.908714	1.00922
MAOA	0.905157	-2.23811	0.0252141	0.829519	0.987693
PPARG	1.07886	1.56931	0.116575	0.981283	1.18614
GIMAP4	0.867776	-2.09451	0.0362145	0.759927	0.990931
SUSD2	0.914574	-2.94895	0.00318856	0.861874	0.970497
CD34	0.934834	-1.01134	0.311855	0.820387	1.06525
SFTPC	0.952995	-3.02437	0.00249152	0.92372	0.983198
LAMP3	0.916223	-2.01216	0.0442026	0.841372	0.997733
PLA2G1B	0.915197	-3.07514	0.00210402	0.86494	0.968375
AADAC	0.976915	-0.819205	0.412669	0.923825	1.03306
METTL7A	0.763179	-4.0679	4.74e-05	0.669999	0.869317
AQP4	0.928557	-3.36778	0.000757763	0.889353	0.96949
ABCA3	0.87672	-3.51212	0.000444551	0.814656	0.943513
LMO7	0.963106	-0.559443	0.575859	0.844263	1.09868
SFTPD	0.91613	-3.28821	0.00100827	0.869523	0.965234
PLAC8	0.952805	-1.16034	0.245911	0.87809	1.03388
FOSB	0.95828	-1.36303	0.172873	0.901322	1.01884
PRG4	0.940702	-1.88375	0.0595994	0.882735	1.00248
LRRK2	0.938875	-1.91209	0.0558644	0.880096	1.00158
A2M	0.885021	-2.19827	0.0279296	0.793703	0.986846
GJA1	1.06084	1.17919	0.238322	0.961648	1.17026
FLRT3	0.980185	-0.487619	0.62582	0.904421	1.0623
ZFP36	0.981746	-0.329386	0.741864	0.879811	1.09549
AQP1	0.960654	-1.03856	0.299007	0.890569	1.03625
GBP4	0.974585	-0.462166	0.643962	0.87379	1.08701
FOS	0.936349	-1.35189	0.176409	0.851193	1.03002
EMP1	1.03062	0.486717	0.626459	0.912761	1.16369
VSIG4	0.944221	-1.31827	0.187412	0.866989	1.02833
ACTG2	0.970237	-0.702157	0.482581	0.891764	1.05562
OLR1	0.926035	-1.75857	0.0786514	0.850027	1.00884
IL6	0.99996	-0.00101417	0.999191	0.925212	1.08075
PGC	0.947273	-3.11919	0.00181347	0.915573	0.98007
CHI3L2	0.925461	-1.91504	0.0554879	0.854922	1.00182
CES1	0.965331	-1.07394	0.28285	0.905129	1.02954
ITLN1	0.975484	-0.727404	0.466979	0.912378	1.04296
FMO3	0.833657	-3.32987	0.000868854	0.748998	0.927885
DCN	0.899764	-2.01326	0.044087	0.811842	0.997208
SCGB1A1	0.960042	-2.3619	0.0181817	0.928099	0.993085
C1orf87	0.948397	-1.90298	0.0570426	0.898032	1.00159
IL7R	0.883162	-2.52353	0.0116185	0.80192	0.972634
MSR1	0.944826	-1.21235	0.225379	0.861993	1.03562
ROPN1L	0.979303	-0.611996	0.54054	0.915858	1.04714
SFTPA1	0.96468	-1.83769	0.066108	0.928383	1.0024
MS4A2	0.894598	-3.0989	0.00194244	0.833746	0.959891
C7	0.911034	-2.97784	0.00290287	0.856842	0.968653
C20orf85	0.963894	-1.7023	0.0886983	0.923934	1.00558
GPRC5A	1.07586	1.36812	0.171274	0.968864	1.19467
CA2	1.0353	0.772521	0.439806	0.948079	1.13054
SFTPA2	0.961384	-1.91988	0.0548731	0.9235	1.00082
HPGD	0.999978	-0.000670137	0.999465	0.937839	1.06623
SELENBP1	0.882803	-2.91282	0.00358186	0.811777	0.960043
SELE	0.970938	-0.702725	0.482227	0.894266	1.05418
PTGIS	0.971588	-0.591149	0.55442	0.883036	1.06902
SLPI	0.987278	-0.407687	0.683503	0.92834	1.04996
S100A8	1.02532	0.709971	0.477722	0.956933	1.09859
AQP9	1.00264	0.064288	0.948741	0.925222	1.08653
CPA3	0.909672	-2.75965	0.00578639	0.850519	0.972939
DMBT1	0.951566	-2.35977	0.0182861	0.913126	0.991624
SCGB3A2	0.951794	-2.48013	0.0131336	0.915349	0.989691
AGR3	0.970884	-1.07817	0.280957	0.92011	1.02446
C4BPA	0.921073	-3.2841	0.00102309	0.87697	0.967394
SPP1	1.02913	0.857569	0.391131	0.963761	1.09893
PYCR1	1.04272	0.705922	0.480236	0.928384	1.17113
ABCC3	1.00386	0.0811802	0.935299	0.914743	1.10165
NME1	1.09786	1.32871	0.183945	0.956614	1.25996
PROM2	1.03392	0.669351	0.503272	0.937712	1.13999
TNFRSF21	1.06118	0.915387	0.359989	0.934484	1.20505
UBE2T	1.13739	2.27605	0.0228431	1.01804	1.27074
CTHRC1	1.06822	1.39716	0.162366	0.973766	1.17184
COL1A1	1.08317	1.86204	0.0625972	0.995807	1.1782
TOP2A	1.11604	2.29382	0.0218007	1.01611	1.22579
TMPRSS4	0.951895	-1.46039	0.144182	0.890951	1.01701
FUT2	0.913299	-1.72265	0.0849511	0.823759	1.01257
ANKRD22	1.03632	0.841852	0.399871	0.953721	1.12607
COL10A1	0.989247	-0.280749	0.778903	0.917334	1.0668
STIL	1.10697	1.62824	0.103475	0.979509	1.25101
OCIAD2	1.06924	0.988297	0.323007	0.936297	1.22106
LAD1	1.11944	1.8053	0.0710284	0.99038	1.26533
TIMP1	1.0971	1.40509	0.159994	0.964067	1.24848
CDH3	1.03547	0.920401	0.357363	0.961395	1.11526
SLC2A1	1.18194	3.62267	0.000291576	1.07974	1.29381
RPL39L	1.07358	1.49294	0.135452	0.978036	1.17845
CENPF	1.15329	2.87396	0.00405361	1.0464	1.27109
PRC1	1.22785	3.57023	0.000356665	1.097	1.3743
METTL7B	0.992232	-0.199055	0.84222	0.918895	1.07142
MMP12	1.03897	1.26239	0.206808	0.979098	1.10249
GJB2	1.12249	3.24184	0.0011876	1.04675	1.2037
FAM83A	1.17156	4.12971	3.63e-05	1.08675	1.263
SPDEF	1.00706	0.196887	0.843916	0.938973	1.08008
TPX2	1.18195	3.58248	0.000340345	1.07865	1.29514
ETV4	0.951047	-1.10457	0.269344	0.870007	1.03963
PSAT1	1.02077	0.441794	0.658639	0.931785	1.11826
TYMS	1.21009	3.0309	0.00243829	1.0697	1.36891
MMP11	1.03975	1.17757	0.238968	0.974435	1.10944
CDCA7	1.02964	0.63076	0.528198	0.94031	1.12745
XRCC2	1.11338	2.01242	0.0441755	1.0028	1.23615
ECT2	1.24213	3.51652	0.000437245	1.10073	1.40168
KIF20A	1.21126	3.4157	0.000636189	1.08511	1.35207
SFN	1.09247	1.64194	0.100603	0.983016	1.2141
SERINC2	1.0568	0.90597	0.364952	0.937753	1.19095
ASPM	1.17025	3.27875	0.00104268	1.06528	1.28557
SMPDL3B	0.930758	-1.41952	0.155749	0.842964	1.0277
KDELR3	1.00679	0.100158	0.920219	0.881862	1.14942
FUT3	0.984956	-0.316563	0.751575	0.896724	1.08187
TFAP2A	1.14663	3.49777	0.000469169	1.062	1.23799
FER1L4	1.01074	0.282497	0.777562	0.938519	1.08853
CDC20	1.14971	2.94401	0.00323985	1.04774	1.26161
COL3A1	1.06011	1.30067	0.193372	0.970843	1.15759
CCNB2	1.18124	3.12803	0.00175982	1.06417	1.31119
MMP9	1.03342	0.817963	0.413378	0.955138	1.11812
C15orf48	1.0613	1.58917	0.112023	0.986213	1.14211
COMP	0.962111	-1.23977	0.215059	0.90512	1.02269
THBS2	1.06145	1.32417	0.185446	0.971771	1.15941
HMGB3	0.953833	-1.00377	0.315491	0.869741	1.04606
PLEK2	1.25948	3.89772	9.71e-05	1.12153	1.4144
MELK	1.14827	2.92348	0.00346137	1.04662	1.25979
ATP10B	0.98437	-0.480183	0.631097	0.923064	1.04975
CRABP2	0.98597	-0.478234	0.632484	0.930499	1.04475
CST1	1.01644	0.69466	0.487268	0.970731	1.06431
PCP4	0.944784	-2.41246	0.0158454	0.902178	0.989403
FBXO32	1.02948	0.505257	0.613378	0.919741	1.15232
SLC7A5	1.11922	2.18599	0.0288163	1.01171	1.23816
GCNT3	1.034	1.04755	0.294845	0.971301	1.10074
NQO1	1.01703	0.435895	0.662913	0.942679	1.09724
ITGA11	1.04334	0.990382	0.321987	0.959316	1.13472
SPINK1	0.984855	-0.725114	0.468382	0.945058	1.02633
SULF1	1.05603	1.205	0.228205	0.966422	1.15394
COL11A1	1.05512	2.14373	0.0320543	1.00461	1.10817
HABP2	0.917367	-3.42761	0.000608925	0.873222	0.963744
CFB	0.977677	-0.493255	0.621833	0.893792	1.06943
AIM2	0.990455	-0.270916	0.786456	0.924065	1.06162
IGF2BP3	1.06773	2.37389	0.0176018	1.01149	1.12709
CEACAM5	1.00151	0.068593	0.945314	0.959162	1.04573
LCN2	0.988111	-0.390674	0.696038	0.930564	1.04922
GDF15	0.902959	-2.5888	0.00963102	0.835804	0.975509
GPX2	1.03334	1.64548	0.0998702	0.993752	1.0745
DSP	1.07092	1.55285	0.120459	0.982196	1.16767
MUC16	1.04281	1.84099	0.0656225	0.997295	1.0904
CHRNA5	1.09292	2.34787	0.0188809	1.01479	1.17707
S100P	1.05701	2.39678	0.0165398	1.01016	1.10603
CLDN10	0.990387	-0.420816	0.673889	0.946815	1.03596
CD24	0.936368	-1.2976	0.194426	0.847847	1.03413
AKR1B10	1.0241	1.32119	0.186438	0.988554	1.06092
AGR2	1.00964	0.245094	0.806384	0.935081	1.09014
TCN1	1.06499	3.16605	0.00154524	1.02428	1.10732
