# Supplementary material for: Drug resistance related genes in lung adenocarcinoma predict patient prognosis and influence the tumor microenvironment
Source: Sci Rep. 2023 Jun 15;13:9682. doi: 10.1038/s41598-023-35743-y (PMC10272185; doi:10.1038/s41598-023-35743-y)
Supplement: Supplementary file 3 — Supplementary Table S3. [file 41598_2023_35743_MOESM3_ESM.xlsx]

## Sheet: Sheet1
Table S3 The percentage of copy number variation
cancertype	symbol	none	a_hete	d_hete	a_homo	d_homo	entrez
LUAD	GDF15	45.9302	7.75194	45.7364	0.387597	0.193798	9518
LUAD	HSPB8	52.5194	23.2558	23.062	0.581395	0.581395	26353
LUAD	KIF20A	44.3798	17.6357	37.4031	0.193798	0.387597	10112
LUAD	PLEK2	48.6434	23.4496	27.3256	0.387597	0.193798	26499
LUAD	SASH1	41.8605	8.13953	48.2558	0	1.74419	23328
LUAD	TFAP2A	51.7442	35.6589	10.8527	1.35659	0.387597	7020
LUAD	WASF3	35.6589	8.13953	54.2636	0.387597	1.55039	10810
