# Supplementary material for: Drug resistance related genes in lung adenocarcinoma predict patient prognosis and influence the tumor microenvironment
Source: Sci Rep. 2023 Jun 15;13:9682. doi: 10.1038/s41598-023-35743-y (PMC10272185; doi:10.1038/s41598-023-35743-y)
Supplement: Supplementary file 4 — Supplementary Table S4. [file 41598_2023_35743_MOESM4_ESM.xlsx]

## Sheet: Sheet1
Table S4 Significantly enriched KEGG pathways between high-risk group and low-risk group
ID	Description	setSize	enrichmentScore	NES	pvalue	p.adjust	qvalues	rank	leading_edge	core_enrichment
hsa04110	Cell cycle	30	0.590933	2.22075	2.22e-06	0.000208636	0.000151862	627	tags=93%, list=37%, signal=60%	2810/4176/4173/4175/4171/891/983/991/1869/9232/5347/699/4085/990/890/9133/1111/10926/701/9700/1029/9088/8318/7272/23594/898/1870/4998
hsa04512	ECM-receptor interaction	22	0.63607	2.22807	9.31e-06	0.000291575	0.000212233	454	tags=82%, list=27%, signal=61%	1277/3914/6696/7450/3918/3691/7058/255743/3680/1286/22801/948/7148/1285/8516/80144/341640/3161
hsa05165	Human papillomavirus infection	27	0.595306	2.18732	7.18e-06	0.000291575	0.000212233	356	tags=67%, list=21%, signal=54%	1277/3914/6696/7450/3918/3691/7058/9636/7283/3680/1978/1286/22801/7148/1869/1285/8516/890
hsa04145	Phagosome	11	0.718193	2.11205	4.63e-05	0.00108912	0.000792754	241	tags=73%, list=14%, signal=63%	729238/653509/7058/84790/6441/4360/81035/948
hsa01240	Biosynthesis of cofactors	13	0.687894	2.1312	0.000145102	0.00272792	0.00198561	330	tags=77%, list=19%, signal=63%	1728/10797/249/2729/4830/8942/8836/29968/205/8630
hsa04510	Focal adhesion	24	0.548552	1.95964	0.00017431	0.00273086	0.00198774	597	tags=79%, list=35%, signal=52%	1277/3914/6696/7450/3918/3691/7058/3680/1286/22801/7148/1285/8516/5881/5923/53358/8395/131873/5602
hsa05415	Diabetic cardiomyopathy	14	0.642184	2.02283	0.000297383	0.00399343	0.00290675	241	tags=57%, list=14%, signal=49%	2597/1277/1281/6513/4318/177/5166/948
hsa04218	Cellular senescence	18	0.562415	1.87773	0.00132866	0.0156117	0.0113635	690	tags=89%, list=40%, signal=53%	3486/1978/3576/891/4605/983/2305/1869/890/9133/1111/776/1029/898/1870/993
hsa05164	Influenza A	10	0.641816	1.84888	0.00232782	0.0210251	0.0153038	232	tags=60%, list=14%, signal=52%	7113/3838/4938/56649/3576/90865
hsa05166	Human T-cell leukemia virus 1 infection	18	0.550345	1.83743	0.00220263	0.0210251	0.0153038	622	tags=83%, list=36%, signal=53%	6513/991/1869/9232/4085/890/9133/1111/701/9700/1029/8061/5602/898/1870
hsa01100	Metabolic pathways	112	0.337067	1.48977	0.00246039	0.0210251	0.0153038	579	tags=50%, list=34%, signal=35%	2597/3939/7167/8991/1728/5214/10606/5831/5352/10797/8612/249/2729/5730/8639/4830/7083/4282/64841/247/6241/2327/1841/5050/9536/10331/125/7371/11185/7298/8942/2146/29968/205/2524/8630/9245/1591/4881/79071/8877/2977/259307/255189/54498/7498/63976/79623/2877/8395/4248/1373/124975/3081/978/222
hsa04151	PI3K-Akt signaling pathway	41	0.423483	1.6727	0.00307384	0.0240784	0.0175263	431	tags=49%, list=25%, signal=37%	1277/3914/6696/7450/3918/3691/7058/54541/3164/3680/1978/1286/22801/2263/7148/1285/8516/672/7010/284
hsa04115	p53 signaling pathway	13	0.595316	1.84438	0.00378446	0.0271757	0.0197807	616	tags=92%, list=36%, signal=59%	64065/3486/2810/6241/891/983/5366/9133/1111/1029/51512/898
hsa05222	Small cell lung cancer	10	0.621648	1.79078	0.00404744	0.0271757	0.0197807	288	tags=70%, list=17%, signal=59%	3914/3918/1286/1163/1164/1869/1285
hsa05146	Amoebiasis	14	0.559029	1.7609	0.0070987	0.0392516	0.0285706	288	tags=50%, list=17%, signal=42%	1277/1281/3914/3918/3576/1286/1285
hsa00240	Pyrimidine metabolism	10	0.598417	1.72386	0.00678608	0.0392516	0.0285706	272	tags=60%, list=16%, signal=51%	4830/7083/6241/1841/7371/7298
hsa04810	Regulation of actin cytoskeleton	19	0.492854	1.66895	0.00643709	0.0392516	0.0285706	550	tags=58%, list=32%, signal=40%	3691/4629/5217/3680/22801/2263/128239/8516/5881/8395/81624
hsa00230	Purine metabolism	11	0.560017	1.64688	0.00931905	0.0486661	0.0354233	451	tags=64%, list=26%, signal=47%	10606/4830/6241/205/4881/2977/7498
