# Supplementary material for: Drug resistance related genes in lung adenocarcinoma predict patient prognosis and influence the tumor microenvironment
Source: Sci Rep. 2023 Jun 15;13:9682. doi: 10.1038/s41598-023-35743-y (PMC10272185; doi:10.1038/s41598-023-35743-y)
Supplement: Supplementary file 5 — Supplementary Table S5. [file 41598_2023_35743_MOESM5_ESM.xlsx]

## Sheet: SASH1
																										Table S5 The missense mutations of SASH1 and WASF3 in LUAD patients
Hugo_Symbol	Entrez_Gene_Id	Center	NCBI_Build	Chromosome	Start_Position	End_Position	Strand	Variant_Classification	Variant_Type	Reference_Allele	Tumor_Seq_Allele1	Tumor_Seq_Allele2	dbSNP_RS	dbSNP_Val_Status	Tumor_Sample_Barcode	Matched_Norm_Sample_Barcode	Match_Norm_Seq_Allele1	Match_Norm_Seq_Allele2	Tumor_Validation_Allele1	Tumor_Validation_Allele2	Match_Norm_Validation_Allele1	Match_Norm_Validation_Allele2	Verification_Status	Validation_Status	Mutation_Status	Sequencing_Phase	Sequence_Source	Validation_Method	Score	BAM_File	Sequencer	Tumor_Sample_UUID	Matched_Norm_Sample_UUID	HGVSc	HGVSp	HGVSp_Short	Transcript_ID	Exon_Number	t_depth	t_ref_count	t_alt_count	n_depth	n_ref_count	n_alt_count	all_effects	Allele	Gene	Feature	Feature_type
SASH1	23328	BI	GRCh38	chr6	148531532	148531532	+	Missense_Mutation	SNP	G	G	T			TCGA-78-7155-01A-11D-2036-08	TCGA-78-7155-10A-01D-2036-08									Somatic						Illumina HiSeq 2000	cf7882fa-4343-4c32-8940-2fc85cfb4c6e	14233f2d-dd7b-4330-a079-0f7158397e28	c.1435G>T	p.Gly479Cys	p.G479C	ENST00000367467	13/20	62	8	54	57			SASH1,missense_variant,p.G479C,ENST00000367467,NM_015278.3,c.1435G>T,MODERATE,YES,deleterious(0.03),benign(0.089),1;SASH1,intron_variant,,ENST00000622663,,c.-206-1265G>T,MODIFIER,,,,1	T	ENSG00000111961	ENST00000367467	Transcript
SASH1	23328	BI	GRCh38	chr6	148514376	148514376	+	Missense_Mutation	SNP	T	T	C	novel		TCGA-86-A4JF-01A-11D-A24P-08	TCGA-86-A4JF-10A-01D-A24P-08									Somatic						Illumina HiSeq 2000	4b2dfe24-4585-47f8-8f97-04f734e3e38b	637afdad-87c7-4832-9235-506369a19d1b	c.782T>C	p.Leu261Ser	p.L261S	ENST00000367467	2023-09-20	62	53	9	56			SASH1,missense_variant,p.L261S,ENST00000367467,NM_015278.3,c.782T>C,MODERATE,YES,deleterious_low_confidence(0),probably_damaging(0.999),1	C	ENSG00000111961	ENST00000367467	Transcript
SASH1	23328	BI	GRCh38	chr6	148543878	148543878	+	Missense_Mutation	SNP	G	G	T	novel		TCGA-86-A4JF-01A-11D-A24P-08	TCGA-86-A4JF-10A-01D-A24P-08									Somatic						Illumina HiSeq 2000	4b2dfe24-4585-47f8-8f97-04f734e3e38b	637afdad-87c7-4832-9235-506369a19d1b	c.2408G>T	p.Gly803Val	p.G803V	ENST00000367467	18/20	215	180	35	216			SASH1,missense_variant,p.G803V,ENST00000367467,NM_015278.3,c.2408G>T,MODERATE,YES,tolerated_low_confidence(0.22),benign(0.021),1;SASH1,missense_variant,p.G213V,ENST00000622663,,c.638G>T,MODERATE,,tolerated(0.23),benign(0.021),1	T	ENSG00000111961	ENST00000367467	Transcript
SASH1	23328	BI	GRCh38	chr6	148519776	148519776	+	Missense_Mutation	SNP	G	G	T	novel		TCGA-55-8207-01A-11D-2238-08	TCGA-55-8207-10A-01D-2238-08									Somatic						Illumina HiSeq 2000	5946020c-0d48-4e58-8208-70311a6e3cdf	e8cf99cf-0300-498f-aa61-1573bb895846	c.1092G>T	p.Lys364Asn	p.K364N	ENST00000367467	2023-10-20	25	8	17	47			SASH1,missense_variant,p.K364N,ENST00000367467,NM_015278.3,c.1092G>T,MODERATE,YES,deleterious_low_confidence(0),probably_damaging(0.997),1;SASH1,upstream_gene_variant,,ENST00000622663,,,MODIFIER,,,,1;AL033378.1,downstream_gene_variant,,ENST00000411390,,,MODIFIER,YES,,,-1	T	ENSG00000111961	ENST00000367467	Transcript
SASH1	23328	BI	GRCh38	chr6	148534858	148534858	+	Missense_Mutation	SNP	A	A	C			TCGA-05-4432-01A-01D-1265-08	TCGA-05-4432-10A-01D-1265-08									Somatic						Illumina HiSeq 2000	377ab4af-0958-4b8b-ac0c-4cd49c1e4c2e	eb55c8bb-5d1b-4274-9e54-adba5cd91626	c.2052A>C	p.Arg684Ser	p.R684S	ENST00000367467	16/20	120	91	29	98			SASH1,missense_variant,p.R684S,ENST00000367467,NM_015278.3,c.2052A>C,MODERATE,YES,deleterious(0),probably_damaging(0.964),1;SASH1,missense_variant,p.R94S,ENST00000622663,,c.282A>C,MODERATE,,deleterious(0),probably_damaging(0.964),1	C	ENSG00000111961	ENST00000367467	Transcript
SASH1	23328	BI	GRCh38	chr6	148544492	148544492	+	Missense_Mutation	SNP	A	A	C	rs746126688		TCGA-55-8085-01A-11D-2238-08	TCGA-55-8085-10A-01D-2238-08									Somatic						Illumina HiSeq 2000	b4c252b2-a25d-46a3-9763-81518951f1ca	2fdffdc1-03d9-4f46-a32b-eb6a121b01a0	c.3022A>C	p.Ser1008Arg	p.S1008R	ENST00000367467	18/20	52	30	22	60			SASH1,missense_variant,p.S1008R,ENST00000367467,NM_015278.3,c.3022A>C,MODERATE,YES,deleterious_low_confidence(0.05),benign(0.143),1;SASH1,missense_variant,p.S418R,ENST00000622663,,c.1252A>C,MODERATE,,tolerated(0.05),benign(0.143),1	C	ENSG00000111961	ENST00000367467	Transcript
SASH1	23328	BI	GRCh38	chr6	148474222	148474222	+	Missense_Mutation	SNP	G	G	T	novel		TCGA-17-Z031-01A-01W-0746-08	TCGA-17-Z031-11A-01W-0746-08									Somatic						Illumina HiSeq 2000	6516244a-dfd8-4568-a2d2-7556cbea52b1	691dc2f3-35d7-4b83-a51a-49ed1d4c2a07	c.627G>T	p.Arg209Ser	p.R209S	ENST00000367467	2023-07-20	45	31	14	17			SASH1,missense_variant,p.R209S,ENST00000367467,NM_015278.3,c.627G>T,MODERATE,YES,deleterious_low_confidence(0),benign(0.437),1;CYP51A1P3,upstream_gene_variant,,ENST00000400072,,,MODIFIER,YES,,,1	T	ENSG00000111961	ENST00000367467	Transcript
SASH1	23328	BI	GRCh38	chr6	148548506	148548506	+	Missense_Mutation	SNP	T	T	G	novel		TCGA-95-7567-01A-11D-2063-08	TCGA-95-7567-10A-01D-2063-08									Somatic						Illumina HiSeq 2000	118e528b-c07f-4c32-a2dd-3f098916f81d	97f1e89e-69ae-476b-9dba-d46e08f126d1	c.3692T>G	p.Leu1231Arg	p.L1231R	ENST00000367467	20/20	67	49	18	125			SASH1,missense_variant,p.L1231R,ENST00000367467,NM_015278.3,c.3692T>G,MODERATE,YES,deleterious_low_confidence(0),probably_damaging(1),1;SASH1,missense_variant,p.L641R,ENST00000622663,,c.1922T>G,MODERATE,,deleterious(0),probably_damaging(1),1	G	ENSG00000111961	ENST00000367467	Transcript
SASH1	23328	BI	GRCh38	chr6	148487713	148487713	+	Missense_Mutation	SNP	A	A	G	rs775158503	byFrequency	TCGA-17-Z001-01A-01W-0746-08	TCGA-17-Z001-11A-01W-0746-08									Somatic						Illumina HiSeq 2000	d5e77555-9412-4e64-a6aa-65c996e3d521	7d924dfd-11ca-4f47-b095-13685722d7ef	c.727A>G	p.Asn243Asp	p.N243D	ENST00000367467	2023-08-20	86	74	12	69			SASH1,missense_variant,p.N243D,ENST00000367467,NM_015278.3,c.727A>G,MODERATE,YES,tolerated_low_confidence(0.07),possibly_damaging(0.82),1	G	ENSG00000111961	ENST00000367467	Transcript
SASH1	23328	BI	GRCh38	chr6	148543991	148543991	+	Missense_Mutation	SNP	G	G	T			TCGA-44-8119-01A-11D-2238-08	TCGA-44-8119-10A-01D-2238-08									Somatic						Illumina HiSeq 2000	4504e1c0-5f2f-429e-8373-a7f35989d464	4688ba45-f2b9-4641-99af-bf4befb587b3	c.2521G>T	p.Asp841Tyr	p.D841Y	ENST00000367467	18/20	183	159	24	252			SASH1,missense_variant,p.D841Y,ENST00000367467,NM_015278.3,c.2521G>T,MODERATE,YES,deleterious_low_confidence(0.01),possibly_damaging(0.51),1;SASH1,missense_variant,p.D251Y,ENST00000622663,,c.751G>T,MODERATE,,deleterious(0.01),possibly_damaging(0.51),1	T	ENSG00000111961	ENST00000367467	Transcript
SASH1	23328	BI	GRCh38	chr6	148546019	148546019	+	Missense_Mutation	SNP	G	G	T	novel		TCGA-55-A4DG-01A-11D-A24D-08	TCGA-55-A4DG-10A-01D-A24F-08									Somatic						Illumina HiSeq 2000	3f396958-ecda-4de4-a790-5e3ed81f5753	ddb66df4-7af1-41fc-8932-ec0268749f1a	c.3353G>T	p.Gly1118Val	p.G1118V	ENST00000367467	19/20	81	52	29	86			SASH1,missense_variant,p.G1118V,ENST00000367467,NM_015278.3,c.3353G>T,MODERATE,YES,deleterious(0),probably_damaging(1),1;SASH1,missense_variant,p.G528V,ENST00000622663,,c.1583G>T,MODERATE,,deleterious(0),probably_damaging(1),1	T	ENSG00000111961	ENST00000367467	Transcript
SASH1	23328	BI	GRCh38	chr6	148544244	148544244	+	Missense_Mutation	SNP	C	C	G			TCGA-69-7973-01A-11D-2184-08	TCGA-69-7973-10A-01D-2184-08									Somatic						Illumina HiSeq 2000	08f9cf60-1bd5-4180-9c94-bc828ece9445	b268e88d-a6ec-4824-a6d1-0e770cdc63b0	c.2774C>G	p.Pro925Arg	p.P925R	ENST00000367467	18/20	47	31	16	127			SASH1,missense_variant,p.P925R,ENST00000367467,NM_015278.3,c.2774C>G,MODERATE,YES,deleterious_low_confidence(0),possibly_damaging(0.467),1;SASH1,missense_variant,p.P335R,ENST00000622663,,c.1004C>G,MODERATE,,deleterious(0),possibly_damaging(0.467),1	G	ENSG00000111961	ENST00000367467	Transcript
SASH1	23328	BI	GRCh38	chr6	148519792	148519792	+	Missense_Mutation	SNP	G	G	T			TCGA-49-6767-01A-11D-1855-08	TCGA-49-6767-11A-01D-1855-08									Somatic						Illumina HiSeq 2000	9f82f494-042a-4f00-954c-4761fa25b298	25c0da49-0dd3-4eac-a262-756b8e3870dc	c.1108G>T	p.Gly370Trp	p.G370W	ENST00000367467	2023-10-20	47	28	19	29			SASH1,missense_variant,p.G370W,ENST00000367467,NM_015278.3,c.1108G>T,MODERATE,YES,deleterious_low_confidence(0),probably_damaging(1),1;SASH1,upstream_gene_variant,,ENST00000622663,,,MODIFIER,,,,1;AL033378.1,downstream_gene_variant,,ENST00000411390,,,MODIFIER,YES,,,-1	T	ENSG00000111961	ENST00000367467	Transcript
SASH1	23328	BI	GRCh38	chr6	148525342	148525342	+	Missense_Mutation	SNP	G	G	T			TCGA-67-3771-01A-01D-1040-01	TCGA-67-3771-10A-01D-1040-01									Somatic						Illumina HiSeq 2000	a715d783-38f1-4f6d-991b-983fb907cc9f	24f1a1ea-733d-45b3-a51b-073807143f78	c.1261G>T	p.Gly421Cys	p.G421C	ENST00000367467	2023-11-20	113	62	51	368			SASH1,missense_variant,p.G421C,ENST00000367467,NM_015278.3,c.1261G>T,MODERATE,YES,deleterious(0.02),probably_damaging(0.999),1;SASH1,5_prime_UTR_variant,,ENST00000622663,,c.-374G>T,MODIFIER,,,,1;AL033378.1,upstream_gene_variant,,ENST00000411390,,,MODIFIER,YES,,,-1	T	ENSG00000111961	ENST00000367467	Transcript
SASH1	23328	BI	GRCh38	chr6	148546138	148546138	+	Missense_Mutation	SNP	C	C	A			TCGA-55-6972-01A-11D-1945-08	TCGA-55-6972-11A-01D-1945-08									Somatic						Illumina HiSeq 2000	46693a2b-5105-4770-a9e1-031dfedeb694	32fe5a7b-6f0d-4245-86b9-35055cbd71f7	c.3472C>A	p.Arg1158Ser	p.R1158S	ENST00000367467	19/20	29	16	13	51			SASH1,missense_variant,p.R1158S,ENST00000367467,NM_015278.3,c.3472C>A,MODERATE,YES,deleterious(0),probably_damaging(0.998),1;SASH1,missense_variant,p.R568S,ENST00000622663,,c.1702C>A,MODERATE,,deleterious(0),probably_damaging(0.998),1	A	ENSG00000111961	ENST00000367467	Transcript
[truncated: 70 more columns]

## Sheet: WASF3
Hugo_Symbol	Entrez_Gene_Id	Center	NCBI_Build	Chromosome	Start_Position	End_Position	Strand	Variant_Classification	Variant_Type	Reference_Allele	Tumor_Seq_Allele1	Tumor_Seq_Allele2	dbSNP_RS	dbSNP_Val_Status	Tumor_Sample_Barcode	Matched_Norm_Sample_Barcode	Match_Norm_Seq_Allele1	Match_Norm_Seq_Allele2	Tumor_Validation_Allele1	Tumor_Validation_Allele2	Match_Norm_Validation_Allele1	Match_Norm_Validation_Allele2	Verification_Status	Validation_Status	Mutation_Status	Sequencing_Phase	Sequence_Source	Validation_Method	Score	BAM_File	Sequencer	Tumor_Sample_UUID	Matched_Norm_Sample_UUID	HGVSc	HGVSp	HGVSp_Short	Transcript_ID	Exon_Number	t_depth	t_ref_count	t_alt_count	n_depth	n_ref_count	n_alt_count	all_effects	Allele	Gene	Feature	Feature_type
WASF3	10810	BI	GRCh38	chr13	26681101	26681101	+	Missense_Mutation	SNP	A	A	G			TCGA-05-4390-01A-02D-1753-08	TCGA-05-4390-10A-01D-1753-08									Somatic						Illumina HiSeq 2000	d0854b5b-69be-4b84-aa37-ecdd0bc14de9	b9b0fda8-ff98-4d0b-905d-38d9464cd3ab	c.764A>G	p.Asn255Ser	p.N255S	ENST00000335327	2023-08-10	114	93	21	137			WASF3,missense_variant,p.N252S,ENST00000361042,NM_001291965.1,c.755A>G,MODERATE,,tolerated(0.13),benign(0.008),1;WASF3,missense_variant,p.N255S,ENST00000335327,NM_006646.5,c.764A>G,MODERATE,YES,tolerated(0.18),benign(0.005),1;WASF3,downstream_gene_variant,,ENST00000496788,,,MODIFIER,,,,1	G	ENSG00000132970	ENST00000335327	Transcript
WASF3	10810	BI	GRCh38	chr13	26681254	26681254	+	Missense_Mutation	SNP	C	C	T			TCGA-38-4625-01A-01D-1553-08	TCGA-38-4625-11A-01D-1553-08									Somatic						Illumina HiSeq 2000	6f317d31-c9a4-4345-b5b1-b75776536402	fd427c46-8988-4947-9cc1-c129b6c3981a	c.917C>T	p.Pro306Leu	p.P306L	ENST00000335327	2023-08-10	55	30	25	53			WASF3,missense_variant,p.P303L,ENST00000361042,NM_001291965.1,c.908C>T,MODERATE,,tolerated(0.41),probably_damaging(0.971),1;WASF3,missense_variant,p.P306L,ENST00000335327,NM_006646.5,c.917C>T,MODERATE,YES,tolerated(0.32),benign(0.105),1;WASF3,downstream_gene_variant,,ENST00000496788,,,MODIFIER,,,,1	T	ENSG00000132970	ENST00000335327	Transcript
WASF3	10810	BI	GRCh38	chr13	26671959	26671959	+	Missense_Mutation	SNP	A	A	T	novel		TCGA-MP-A4TK-01A-11D-A24P-08	TCGA-MP-A4TK-10A-01D-A24P-08									Somatic						Illumina HiSeq 2000	ac3f2321-6923-42e3-87c2-3f85d8ca24bf	7d70858e-98fa-48a8-b15e-ab7e8d35274d	c.510A>T	p.Glu170Asp	p.E170D	ENST00000335327	2023-06-10	56	46	10	55			WASF3,missense_variant,p.E170D,ENST00000361042,NM_001291965.1,c.510A>T,MODERATE,,deleterious(0),benign(0.12),1;WASF3,missense_variant,p.E170D,ENST00000335327,NM_006646.5,c.510A>T,MODERATE,YES,deleterious(0),benign(0.038),1;WASF3,non_coding_transcript_exon_variant,,ENST00000496788,,n.678A>T,MODIFIER,,,,1	T	ENSG00000132970	ENST00000335327	Transcript
WASF3	10810	BI	GRCh38	chr13	26667531	26667531	+	Missense_Mutation	SNP	A	A	T			TCGA-53-7624-01A-11D-2063-08	TCGA-53-7624-10A-01D-2063-08									Somatic						Illumina HiSeq 2000	5685f3a2-2a81-48a9-87f7-e539425e9bc6	92ce6f8c-0066-4617-820d-5905371d7912	c.283A>T	p.Ile95Phe	p.I95F	ENST00000335327	2023-05-10	113	67	46	83			WASF3,missense_variant,p.I95F,ENST00000361042,NM_001291965.1,c.283A>T,MODERATE,,deleterious(0),probably_damaging(0.976),1;WASF3,missense_variant,p.I95F,ENST00000335327,NM_006646.5,c.283A>T,MODERATE,YES,deleterious(0),probably_damaging(0.996),1;WASF3,non_coding_transcript_exon_variant,,ENST00000496788,,n.451A>T,MODIFIER,,,,1	T	ENSG00000132970	ENST00000335327	Transcript
WASF3	10810	BI	GRCh38	chr13	26685840	26685840	+	Missense_Mutation	SNP	G	G	A	rs538866473	by1000G	TCGA-97-7554-01A-11D-2036-08	TCGA-97-7554-10A-01D-2036-08									Somatic						Illumina HiSeq 2000	1279b038-abe8-4ac4-accb-8a566da2b2fc	e05893e7-9426-44cc-8f63-c4e6e4daf500	c.1504G>A	p.Asp502Asn	p.D502N	ENST00000335327	2023-10-10	44	35	9	31			WASF3,missense_variant,p.D499N,ENST00000361042,NM_001291965.1,c.1495G>A,MODERATE,,deleterious(0),unknown(0),1;WASF3,missense_variant,p.D502N,ENST00000335327,NM_006646.5,c.1504G>A,MODERATE,YES,deleterious(0),unknown(0),1	A	ENSG00000132970	ENST00000335327	Transcript
WASF3	10810	BI	GRCh38	chr13	26681139	26681139	+	Missense_Mutation	SNP	G	G	T	novel		TCGA-55-8302-01A-11D-2323-08	TCGA-55-8302-10A-01D-2323-08									Somatic						Illumina HiSeq 2000	26c8a32b-4698-46f3-9fc0-a19dfa051af1	a472dd5e-7ce9-409c-a54e-762e5500456f	c.802G>T	p.Ala268Ser	p.A268S	ENST00000335327	2023-08-10	225	212	13	225			WASF3,missense_variant,p.A265S,ENST00000361042,NM_001291965.1,c.793G>T,MODERATE,,tolerated(0.82),benign(0.002),1;WASF3,missense_variant,p.A268S,ENST00000335327,NM_006646.5,c.802G>T,MODERATE,YES,tolerated(0.82),benign(0.002),1;WASF3,downstream_gene_variant,,ENST00000496788,,,MODIFIER,,,,1	T	ENSG00000132970	ENST00000335327	Transcript
WASF3	10810	BI	GRCh38	chr13	26667570	26667570	+	Missense_Mutation	SNP	G	G	T	novel		TCGA-62-A46O-01A-11D-A24D-08	TCGA-62-A46O-10A-01D-A24F-08									Somatic						Illumina HiSeq 2000	ff9ce3ef-d0d4-45b0-a506-e87732d1480e	4fb194cb-66e6-484e-b119-b27f5cf8e487	c.322G>T	p.Asp108Tyr	p.D108Y	ENST00000335327	2023-05-10	36	20	16	83			WASF3,missense_variant,p.D108Y,ENST00000361042,NM_001291965.1,c.322G>T,MODERATE,,deleterious(0),probably_damaging(0.988),1;WASF3,missense_variant,p.D108Y,ENST00000335327,NM_006646.5,c.322G>T,MODERATE,YES,deleterious(0),probably_damaging(0.992),1;WASF3,non_coding_transcript_exon_variant,,ENST00000496788,,n.490G>T,MODIFIER,,,,1	T	ENSG00000132970	ENST00000335327	Transcript
WASF3	10810	BI	GRCh38	chr13	26682804	26682804	+	Missense_Mutation	SNP	C	C	A	novel		TCGA-78-8662-01A-11D-2393-08	TCGA-78-8662-10A-01D-2393-08									Somatic						Illumina HiSeq 2000	30a18e06-a219-42fb-934d-05dab59924d2	9ba38ffb-4d0d-46f6-ac56-8eeb499610cc	c.1181C>A	p.Ala394Asp	p.A394D	ENST00000335327	2023-09-10	97	74	23	114			WASF3,missense_variant,p.A391D,ENST00000361042,NM_001291965.1,c.1172C>A,MODERATE,,tolerated(0.2),probably_damaging(0.914),1;WASF3,missense_variant,p.A394D,ENST00000335327,NM_006646.5,c.1181C>A,MODERATE,YES,tolerated(0.19),possibly_damaging(0.883),1	A	ENSG00000132970	ENST00000335327	Transcript
WASF3	10810	BI	GRCh38	chr13	26682740	26682740	+	Missense_Mutation	SNP	G	G	T			TCGA-78-7536-01A-11D-2063-08	TCGA-78-7536-10A-01D-2063-08									Somatic						Illumina HiSeq 2000	fc90aed4-4fc8-4d4b-bed7-21a8cbb8a9ee	79b4d8aa-8de9-4af0-8ef0-609725680c1f	c.1117G>T	p.Ala373Ser	p.A373S	ENST00000335327	2023-09-10	101	20	81	151			WASF3,missense_variant,p.A370S,ENST00000361042,NM_001291965.1,c.1108G>T,MODERATE,,tolerated(0.54),benign(0.075),1;WASF3,missense_variant,p.A373S,ENST00000335327,NM_006646.5,c.1117G>T,MODERATE,YES,tolerated(0.48),benign(0.054),1	T	ENSG00000132970	ENST00000335327	Transcript
[truncated: 70 more columns]
